# Supplementary material for: (Dicyanamido)[tris­(2-pyridylmeth­yl)amine]zinc(II) perchlorate
Source: Acta Crystallogr Sect E Struct Rep Online. 2008 Feb 27;64(Pt 3):m495. doi: 10.1107/S1600536808004741 (PMC2960752; doi:10.1107/S1600536808004741)
Supplement: Supplementary file 1 [file e-64-0m495-sup1.cif]

##############################################################################
###                                                                        ###
###        Electronic paper (Acta Crystallographica Section E)             ###
###                                                                        ###
##############################################################################
#                                                                            #
# This CIF contains the data in a paper accepted for publication in Acta     #
# Crystallographica Section E. It conforms to the requirements of Notes      #
# for Authors for Section E, and has been peer reviewed under the auspices   #
# of the IUCr Commission on Journals.                                        #
#                                                                            #
# Full details of the Crystallographic Information File format               #
# are given in the paper "The Crystallographic Information File (CIF):       #
# a New Standard Archive File for Crystallography" by S. R. Hall, F. H.      #
# Allen and I. D. Brown [Acta Cryst. (1991), A47, 655-685].                  #
#                                                                            #
# The current version of the core CIF dictionary is obtainable from          #
# ftp://ftp.iucr.org/pub/cif_core.dic. The current version number is 2.1.    #
#                                                                            #
# Software is freely available for graphical display of the structure(s) in  #
# this CIF.  For information consult the CIF home page http://www.iucr.org/  #
# cif/home.html                                                              #
#                                                                            #
##############################################################################
                                             
data_I
_audit_creation_method     SHELXL-97
_chemical_name_systematic
;
(Dicyanamido)[tris(2-pyridylmethyl)amine]zinc(II) perchlorate
;
_chemical_name_common     ?
_chemical_formula_moiety     'C20 H18 N7 Zn +, Cl O4 -'
_chemical_formula_sum     'C20 H18 Cl N7 O4 Zn'
_chemical_formula_iupac     '[Zn (C2 N3) (C18 H18 N4)] Cl O4'
_chemical_formula_weight     521.23
_chemical_melting_point     ?
_symmetry_cell_setting     'Monoclinic'
_symmetry_space_group_name_H-M     'P 21/c  '
_symmetry_space_group_name_Hall     '-P 2ybc'
loop_
    _symmetry_equiv_pos_as_xyz
    'x, y, z'
    '-x, y+1/2, -z+1/2'
    '-x, -y, -z'
    'x, -y-1/2, z-1/2'
_cell_length_a     13.931(2)
_cell_length_b     10.8578(18)
_cell_length_c     14.653(2)
_cell_angle_alpha     90.00
_cell_angle_beta     91.590(3)
_cell_angle_gamma     90.00
_cell_volume     2215.5(6)
_cell_formula_units_Z     4
_cell_measurement_reflns_used     2616
_cell_measurement_theta_min     2.335
_cell_measurement_theta_max     21.961
_cell_measurement_temperature     298(2)
_exptl_crystal_description     block
_exptl_crystal_colour     colorless
_exptl_crystal_size_max     0.30
_exptl_crystal_size_mid     0.20
_exptl_crystal_size_min     0.18
_exptl_crystal_density_diffrn     1.563
_exptl_crystal_density_meas     ?
_exptl_crystal_density_method     'not measured'
_exptl_crystal_F_000     1064
_exptl_absorpt_coefficient_mu     1.272
_exptl_absorpt_correction_type     multi-scan
_exptl_absorpt_process_details     '(SADABS; Sheldrick, 1996)'
_exptl_absorpt_correction_T_min     0.7015
_exptl_absorpt_correction_T_max     0.8034
_exptl_special_details
;
;
_diffrn_ambient_temperature     298(2)
_diffrn_radiation_type     MoK\a
_diffrn_radiation_wavelength     0.71073
_diffrn_radiation_source     'fine-focus sealed tube'
_diffrn_radiation_monochromator     graphite
_diffrn_measurement_device_type     'Bruker SMART APEX CCD'
_diffrn_measurement_method     '\f and \w'
_diffrn_detector_area_resol_mean     ?
_diffrn_reflns_number     12346
_diffrn_reflns_av_R_equivalents     0.0346
_diffrn_reflns_av_sigmaI/netI     0.0497
_diffrn_reflns_theta_min     2.33
_diffrn_reflns_theta_max     27.00
_diffrn_reflns_theta_full     27.00
_diffrn_measured_fraction_theta_max     0.993
_diffrn_measured_fraction_theta_full     0.993
_diffrn_reflns_limit_h_min     -15
_diffrn_reflns_limit_h_max     17
_diffrn_reflns_limit_k_min     -13
_diffrn_reflns_limit_k_max     12
_diffrn_reflns_limit_l_min     -18
_diffrn_reflns_limit_l_max     16
_diffrn_standards_number     ?
_diffrn_standards_interval_count     ?
_diffrn_standards_interval_time     ?
_diffrn_standards_decay_%     ?
_refine_special_details
;
 Refinement of F^2^ against ALL reflections.  The weighted R-factor wR and
 goodness of fit S are based on F^2^, conventional R-factors R are based
 on F, with F set to zero for negative F^2^. The threshold expression of
 F^2^ > 2sigma(F^2^) is used only for calculating R-factors(gt) etc. and is
 not relevant to the choice of reflections for refinement.  R-factors based
 on F^2^ are statistically about twice as large as those based on F, and R-
 factors based on ALL data will be even larger.
;
_reflns_number_total     4800
_reflns_number_gt     3352
_reflns_threshold_expression     'I>2\s(I)'
_refine_ls_structure_factor_coef     Fsqd
_refine_ls_matrix_type     full
_refine_ls_R_factor_all     0.0670
_refine_ls_R_factor_gt     0.0426
_refine_ls_wR_factor_gt     0.0996
_refine_ls_wR_factor_ref     0.1061
_refine_ls_goodness_of_fit_ref     0.992
_refine_ls_restrained_S_all     0.993
_refine_ls_number_reflns     4800
_refine_ls_number_parameters     308
_refine_ls_number_restraints     1
_refine_ls_hydrogen_treatment     constr
_refine_ls_weighting_scheme     calc
_refine_ls_weighting_details
                  'calc w=1/[\s^2^(Fo^2^)+(0.053P)^2^] where P=(Fo^2^+2Fc^2^)/3'
_atom_sites_solution_hydrogens     geom
_atom_sites_solution_primary     direct
_atom_sites_solution_secondary     difmap
_refine_ls_shift/su_max     0.001
_refine_ls_shift/su_mean     0.000
_refine_diff_density_max     0.360
_refine_diff_density_min     -0.249
_refine_ls_extinction_method     none
_refine_ls_extinction_coef     ?
loop_
    _atom_type_symbol
    _atom_type_description
    _atom_type_scat_dispersion_real
    _atom_type_scat_dispersion_imag
    _atom_type_scat_source
    'C' 'C' 0.0033 0.0016
                         'International Tables Vol C Tables 4.2.6.8 and 6.1.1.4'
    'H' 'H' 0.0000 0.0000
                         'International Tables Vol C Tables 4.2.6.8 and 6.1.1.4'
    'N' 'N' 0.0061 0.0033
                         'International Tables Vol C Tables 4.2.6.8 and 6.1.1.4'
    'O' 'O' 0.0106 0.0060
                         'International Tables Vol C Tables 4.2.6.8 and 6.1.1.4'
    'Cl' 'Cl' 0.1484 0.1585
                         'International Tables Vol C Tables 4.2.6.8 and 6.1.1.4'
    'Zn' 'Zn' 0.2839 1.4301
                         'International Tables Vol C Tables 4.2.6.8 and 6.1.1.4'
_computing_data_collection     'SMART (Bruker, 1997)'
_computing_cell_refinement     'SAINT (Bruker, 1997)'
_computing_data_reduction     'SAINT (Bruker, 1997)'
_computing_structure_solution     'SHELXTL (Sheldrick, 2008)'
_computing_structure_refinement     'SHELXTL (Sheldrick, 2008)'
_computing_molecular_graphics     'SHELXTL (Sheldrick, 2008)'
_computing_publication_material     'SHELXTL (Sheldrick, 2008)'
loop_
    _atom_site_type_symbol
    _atom_site_label
    _atom_site_fract_x
    _atom_site_fract_y
    _atom_site_fract_z
    _atom_site_U_iso_or_equiv
    _atom_site_adp_type
    _atom_site_calc_flag
    _atom_site_refinement_flags
    _atom_site_occupancy
    _atom_site_disorder_assembly
    _atom_site_disorder_group
    C C1 0.0860(2) 0.9139(3) 0.2853(2) 0.0612(9) Uani d . 1 . .
    H H1 0.0337 0.8627 0.2947 0.073 Uiso calc R 1 . .
    C C2 0.1044(3) 1.0115(4) 0.3423(2) 0.0697(10) Uani d . 1 . .
    H H2 0.0648 1.0272 0.3910 0.084 Uiso calc R 1 . .
    C C3 0.1813(3) 1.0854(3) 0.3270(2) 0.0674(9) Uani d . 1 . .
    H H3 0.1952 1.1517 0.3654 0.081 Uiso calc R 1 . .
    C C4 0.2375(2) 1.0607(3) 0.2547(2) 0.0545(8) Uani d . 1 . .
    H H4 0.2894 1.1122 0.2439 0.065 Uiso calc R 1 . .
    C C5 0.14649(19) 0.8927(3) 0.21361(19) 0.0461(7) Uani d . 1 . .
    C C6 0.1355(2) 0.7823(3) 0.1528(2) 0.0562(8) Uani d . 1 . .
    H H6A 0.1669 0.7122 0.1816 0.067 Uiso calc R 1 . .
    H H6B 0.0678 0.7629 0.1445 0.067 Uiso calc R 1 . .
    C C7 0.1151(2) 0.8761(3) 0.0017(2) 0.0629(9) Uani d . 1 . .
    H H7A 0.0784 0.9345 0.0367 0.076 Uiso calc R 1 . .
    H H7B 0.0702 0.8217 -0.0301 0.076 Uiso calc R 1 . .
    C C8 0.1729(2) 0.9441(3) -0.0664(2) 0.0519(7) Uani d . 1 . .
    C C9 0.1372(3) 0.9713(3) -0.1530(2) 0.0691(9) Uani d . 1 . .
    H H9 0.0769 0.9431 -0.1722 0.083 Uiso calc R 1 . .
    C C10 0.1913(4) 1.0397(4) -0.2098(2) 0.0812(11) Uani d . 1 . .
    H H10 0.1684 1.0590 -0.2683 0.097 Uiso calc R 1 . .
    C C11 0.2798(3) 1.0797(3) -0.1801(2) 0.0786(11) Uani d . 1 . .
    H H11 0.3177 1.1267 -0.2180 0.094 Uiso calc R 1 . .
    C C12 0.3118(3) 1.0497(3) -0.0937(2) 0.0617(8) Uani d . 1 . .
    H H12 0.3719 1.0774 -0.0736 0.074 Uiso calc R 1 . .
    C C13 0.2121(2) 0.6901(3) 0.0215(2) 0.0628(9) Uani d . 1 . .
    H H13A 0.2159 0.7016 -0.0439 0.075 Uiso calc R 1 . .
    H H13B 0.1676 0.6233 0.0324 0.075 Uiso calc R 1 . .
    C C14 0.3093(2) 0.6574(3) 0.0606(2) 0.0554(8) Uani d . 1 . .
    C C15 0.3413(4) 0.5360(3) 0.0654(3) 0.0844(12) Uani d . 1 . .
    H H15 0.3010 0.4718 0.0469 0.101 Uiso calc R 1 . .
    C C16 0.4314(4) 0.5126(4) 0.0972(3) 0.1041(15) Uani d . 1 . .
    H H16 0.4535 0.4318 0.1008 0.125 Uiso calc R 1 . .
    C C17 0.4900(3) 0.6072(4) 0.1240(3) 0.0947(14) Uani d . 1 . .
    H H17 0.5526 0.5922 0.1448 0.114 Uiso calc R 1 . .
    C C18 0.4545(2) 0.7252(3) 0.1195(2) 0.0681(9) Uani d . 1 . .
    H H18 0.4936 0.7899 0.1392 0.082 Uiso calc R 1 . .
    C C19 0.4657(2) 1.1134(3) 0.1232(2) 0.0594(8) Uani d U 1 . .
    C C20 0.5964(3) 1.2341(3) 0.1587(2) 0.0670(9) Uani d . 1 . .
    Cl Cl1 0.13251(5) 0.26686(7) 0.06625(5) 0.0551(2) Uani d . 1 . .
    N N1 0.25963(17) 0.9822(2) -0.03743(15) 0.0474(6) Uani d . 1 . .
    N N2 0.22133(15) 0.9657(2) 0.19860(14) 0.0425(5) Uani d . 1 . .
    N N3 0.36571(17) 0.7501(2) 0.08790(16) 0.0500(6) Uani d . 1 . .
    N N4 0.17686(15) 0.8038(2) 0.06381(15) 0.0461(6) Uani d . 1 . .
    N N5 0.42095(18) 1.0295(3) 0.11270(19) 0.0626(7) Uani d U 1 . .
    N N6 0.6718(3) 1.2592(3) 0.1805(2) 0.1036(12) Uani d . 1 . .
    N N7 0.5015(14) 1.214(2) 0.157(3) 0.066(7) Uani d P 0.40(7) . .
    N N7' 0.5148(16) 1.2179(15) 0.116(3) 0.100(5) Uani d P 0.60(7) . .
    O O1 0.1054(2) 0.3925(2) 0.06831(17) 0.0854(8) Uani d . 1 . .
    O O2 0.08216(17) 0.2017(2) 0.13439(16) 0.0821(7) Uani d . 1 . .
    O O3 0.23268(17) 0.2569(3) 0.0827(2) 0.0980(8) Uani d . 1 . .
    O O4 0.1080(2) 0.2177(2) -0.02084(16) 0.0905(8) Uani d . 1 . .
    Zn Zn1 0.30405(2) 0.92245(3) 0.08979(2) 0.04138(12) Uani d . 1 . .
loop_
    _atom_site_aniso_label
    _atom_site_aniso_U_11
    _atom_site_aniso_U_22
    _atom_site_aniso_U_33
    _atom_site_aniso_U_12
    _atom_site_aniso_U_13
    _atom_site_aniso_U_23
    C1 0.0467(17) 0.086(3) 0.0509(19) 0.0100(16) 0.0088(14) 0.0197(18)
    C2 0.081(3) 0.086(3) 0.0423(19) 0.024(2) 0.0134(17) 0.0048(18)
    C3 0.089(3) 0.067(2) 0.0456(19) 0.0119(19) 0.0039(18) -0.0042(16)
    C4 0.0615(19) 0.056(2) 0.0459(18) 0.0023(14) -0.0017(15) 0.0004(14)
    C5 0.0401(15) 0.0575(18) 0.0404(16) 0.0022(13) -0.0029(12) 0.0081(13)
    C6 0.0447(17) 0.068(2) 0.0564(19) -0.0167(15) 0.0066(14) 0.0053(15)
    C7 0.0424(17) 0.090(2) 0.056(2) -0.0105(16) -0.0095(15) 0.0053(18)
    C8 0.0528(18) 0.0588(19) 0.0437(17) 0.0085(14) -0.0041(14) 0.0003(14)
    C9 0.083(2) 0.076(2) 0.048(2) 0.0142(19) -0.0125(18) -0.0030(18)
    C10 0.123(4) 0.075(3) 0.045(2) 0.025(2) -0.006(2) 0.0083(18)
    C11 0.120(3) 0.062(2) 0.055(2) 0.005(2) 0.020(2) 0.0158(17)
    C12 0.074(2) 0.0515(19) 0.061(2) -0.0001(16) 0.0158(17) 0.0026(15)
    C13 0.074(2) 0.056(2) 0.059(2) -0.0263(17) 0.0047(17) -0.0095(15)
    C14 0.075(2) 0.0442(17) 0.0481(17) -0.0047(15) 0.0153(15) -0.0035(14)
    C15 0.119(4) 0.046(2) 0.089(3) 0.001(2) 0.030(3) 0.0011(19)
    C16 0.138(4) 0.067(3) 0.108(4) 0.043(3) 0.033(3) 0.018(3)
    C17 0.090(3) 0.100(4) 0.095(3) 0.048(3) 0.007(2) 0.012(3)
    C18 0.061(2) 0.073(2) 0.070(2) 0.0125(17) 0.0050(18) 0.0036(18)
    C19 0.0489(18) 0.0545(18) 0.074(2) -0.0062(12) -0.0102(16) 0.0012(17)
    C20 0.071(2) 0.058(2) 0.072(2) -0.0248(18) -0.0010(19) -0.0053(17)
    Cl1 0.0535(4) 0.0568(5) 0.0552(5) -0.0035(3) 0.0042(4) 0.0010(4)
    N1 0.0524(14) 0.0476(14) 0.0424(13) 0.0022(11) 0.0063(11) 0.0037(11)
    N2 0.0419(13) 0.0463(13) 0.0391(13) 0.0032(10) -0.0033(10) 0.0028(10)
    N3 0.0524(15) 0.0494(14) 0.0484(15) 0.0025(11) 0.0044(11) 0.0023(11)
    N4 0.0411(13) 0.0553(15) 0.0421(13) -0.0109(11) 0.0025(10) 0.0002(11)
    N5 0.0485(15) 0.0609(16) 0.0784(19) -0.0141(11) 0.0000(13) -0.0056(14)
    N6 0.090(2) 0.118(3) 0.103(3) -0.050(2) 0.010(2) -0.037(2)
    N7 0.060(6) 0.040(8) 0.096(15) -0.005(5) -0.014(8) 0.007(6)
    N7' 0.089(7) 0.082(6) 0.128(15) -0.040(5) -0.042(8) 0.052(7)
    O1 0.107(2) 0.0644(16) 0.0849(19) 0.0212(14) 0.0130(15) 0.0035(13)
    O2 0.0737(16) 0.1009(19) 0.0720(16) -0.0049(13) 0.0058(13) 0.0369(14)
    O3 0.0550(15) 0.0947(19) 0.144(2) -0.0051(13) 0.0035(15) 0.0138(17)
    O4 0.110(2) 0.098(2) 0.0639(16) -0.0235(16) 0.0170(14) -0.0221(14)
    Zn1 0.03599(18) 0.0427(2) 0.0454(2) -0.00542(13) 0.00088(13) -0.00063(14)
_geom_special_details
;
 All esds (except the esd in the dihedral angle between two l.s. planes)
 are estimated using the full covariance matrix.  The cell esds are taken
 into account individually in the estimation of esds in distances, angles
 and torsion angles; correlations between esds in cell parameters are only
 used when they are defined by crystal symmetry.  An approximate (isotropic)
 treatment of cell esds is used for estimating esds involving l.s. planes.
;
loop_
    _geom_bond_atom_site_label_1
    _geom_bond_atom_site_label_2
    _geom_bond_site_symmetry_2
    _geom_bond_distance
    _geom_bond_publ_flag
    C1 C2 . 1.368(5) ?
    C1 C5 . 1.384(4) ?
    C1 H1 . 0.9300 ?
    C2 C3 . 1.362(5) ?
    C2 H2 . 0.9300 ?
    C3 C4 . 1.362(4) ?
    C3 H3 . 0.9300 ?
    C4 N2 . 1.334(3) ?
    C4 H4 . 0.9300 ?
    C5 N2 . 1.333(3) ?
    C5 C6 . 1.499(4) ?
    C6 N4 . 1.458(3) ?
    C6 H6A . 0.9700 ?
    C6 H6B . 0.9700 ?
    C7 N4 . 1.463(4) ?
    C7 C8 . 1.495(4) ?
    C7 H7A . 0.9700 ?
    C7 H7B . 0.9700 ?
    C8 N1 . 1.335(4) ?
    C8 C9 . 1.382(4) ?
    C9 C10 . 1.359(5) ?
    C9 H9 . 0.9300 ?
    C10 C11 . 1.367(6) ?
    C10 H10 . 0.9300 ?
    C11 C12 . 1.369(5) ?
    C11 H11 . 0.9300 ?
    C12 N1 . 1.334(4) ?
    C12 H12 . 0.9300 ?
    C13 N4 . 1.472(4) ?
    C13 C14 . 1.498(4) ?
    C13 H13A . 0.9700 ?
    C13 H13B . 0.9700 ?
    C14 N3 . 1.332(4) ?
    C14 C15 . 1.392(5) ?
    C15 C16 . 1.352(6) ?
    C15 H15 . 0.9300 ?
    C16 C17 . 1.363(6) ?
    C16 H16 . 0.9300 ?
    C17 C18 . 1.374(5) ?
    C17 H17 . 0.9300 ?
    C18 N3 . 1.336(4) ?
    C18 H18 . 0.9300 ?
    C19 N5 . 1.112(4) ?
    C19 N7 . 1.294(17) ?
    C19 N7' . 1.331(14) ?
    C20 N6 . 1.122(4) ?
    C20 N7' . 1.298(16) ?
    C20 N7 . 1.34(2) ?
    Cl1 O3 . 1.414(2) ?
    Cl1 O4 . 1.416(2) ?
    Cl1 O1 . 1.416(2) ?
    Cl1 O2 . 1.424(2) ?
    N1 Zn1 . 2.053(2) Y
    N2 Zn1 . 2.048(2) Y
    N3 Zn1 . 2.059(2) Y
    N4 Zn1 . 2.215(2) Y
    N5 Zn1 . 2.021(3) Y
loop_
    _geom_angle_atom_site_label_1
    _geom_angle_atom_site_label_2
    _geom_angle_atom_site_label_3
    _geom_angle_site_symmetry_1
    _geom_angle_site_symmetry_3
    _geom_angle
    _geom_angle_publ_flag
    C2 C1 C5 . . 119.0(3) ?
    C2 C1 H1 . . 120.5 ?
    C5 C1 H1 . . 120.5 ?
    C3 C2 C1 . . 119.4(3) ?
    C3 C2 H2 . . 120.3 ?
    C1 C2 H2 . . 120.3 ?
    C2 C3 C4 . . 118.9(3) ?
    C2 C3 H3 . . 120.5 ?
    C4 C3 H3 . . 120.5 ?
    N2 C4 C3 . . 122.7(3) ?
    N2 C4 H4 . . 118.6 ?
    C3 C4 H4 . . 118.6 ?
    N2 C5 C1 . . 121.4(3) ?
    N2 C5 C6 . . 116.4(2) ?
    C1 C5 C6 . . 122.0(3) ?
    N4 C6 C5 . . 111.5(2) ?
    N4 C6 H6A . . 109.3 ?
    C5 C6 H6A . . 109.3 ?
    N4 C6 H6B . . 109.3 ?
    C5 C6 H6B . . 109.3 ?
    H6A C6 H6B . . 108.0 ?
    N4 C7 C8 . . 111.2(2) ?
    N4 C7 H7A . . 109.4 ?
    C8 C7 H7A . . 109.4 ?
    N4 C7 H7B . . 109.4 ?
    C8 C7 H7B . . 109.4 ?
    H7A C7 H7B . . 108.0 ?
    N1 C8 C9 . . 121.7(3) ?
    N1 C8 C7 . . 116.1(2) ?
    C9 C8 C7 . . 122.1(3) ?
    C10 C9 C8 . . 119.2(4) ?
    C10 C9 H9 . . 120.4 ?
    C8 C9 H9 . . 120.4 ?
    C9 C10 C11 . . 119.3(3) ?
    C9 C10 H10 . . 120.4 ?
    C11 C10 H10 . . 120.4 ?
    C10 C11 C12 . . 119.1(3) ?
    C10 C11 H11 . . 120.4 ?
    C12 C11 H11 . . 120.4 ?
    N1 C12 C11 . . 122.2(3) ?
    N1 C12 H12 . . 118.9 ?
    C11 C12 H12 . . 118.9 ?
    N4 C13 C14 . . 110.3(2) ?
    N4 C13 H13A . . 109.6 ?
    C14 C13 H13A . . 109.6 ?
    N4 C13 H13B . . 109.6 ?
    C14 C13 H13B . . 109.6 ?
    H13A C13 H13B . . 108.1 ?
    N3 C14 C15 . . 121.0(3) ?
    N3 C14 C13 . . 117.1(3) ?
    C15 C14 C13 . . 121.9(3) ?
    C16 C15 C14 . . 119.3(4) ?
    C16 C15 H15 . . 120.4 ?
    C14 C15 H15 . . 120.4 ?
    C15 C16 C17 . . 120.0(4) ?
    C15 C16 H16 . . 120.0 ?
    C17 C16 H16 . . 120.0 ?
    C16 C17 C18 . . 118.5(4) ?
    C16 C17 H17 . . 120.7 ?
    C18 C17 H17 . . 120.7 ?
    N3 C18 C17 . . 122.3(4) ?
    N3 C18 H18 . . 118.9 ?
    C17 C18 H18 . . 118.9 ?
    N5 C19 N7 . . 162.3(19) ?
    N5 C19 N7' . . 166.9(17) ?
    N6 C20 N7' . . 166.3(18) ?
    N6 C20 N7 . . 163.6(17) ?
    O3 Cl1 O4 . . 109.71(18) ?
    O3 Cl1 O1 . . 109.44(17) ?
    O4 Cl1 O1 . . 108.92(16) ?
    O3 Cl1 O2 . . 110.20(16) ?
    O4 Cl1 O2 . . 109.48(16) ?
    O1 Cl1 O2 . . 109.07(16) ?
    C12 N1 C8 . . 118.5(3) ?
    C12 N1 Zn1 . . 125.4(2) ?
    C8 N1 Zn1 . . 115.97(19) ?
    C5 N2 C4 . . 118.6(3) ?
    C5 N2 Zn1 . . 116.86(19) ?
    C4 N2 Zn1 . . 124.6(2) ?
    C14 N3 C18 . . 118.9(3) ?
    C14 N3 Zn1 . . 116.6(2) ?
    C18 N3 Zn1 . . 124.2(2) ?
    C6 N4 C7 . . 113.7(2) ?
    C6 N4 C13 . . 112.7(2) ?
    C7 N4 C13 . . 112.7(2) ?
    C6 N4 Zn1 . . 105.89(16) ?
    C7 N4 Zn1 . . 104.41(17) ?
    C13 N4 Zn1 . . 106.58(17) ?
    C19 N5 Zn1 . . 160.0(3) ?
    C19 N7 C20 . . 120.9(14) ?
    C20 N7' C19 . . 121.4(13) ?
    N5 Zn1 N2 . . 101.94(10) Y
    N5 Zn1 N1 . . 100.96(11) Y
    N2 Zn1 N1 . . 118.19(9) Y
    N5 Zn1 N3 . . 100.98(10) Y
    N2 Zn1 N3 . . 117.58(9) Y
    N1 Zn1 N3 . . 112.99(9) Y
    N5 Zn1 N4 . . 179.41(10) Y
    N2 Zn1 N4 . . 78.60(9) Y
    N1 Zn1 N4 . . 78.95(9) Y
    N3 Zn1 N4 . . 78.55(9) Y
loop_
    _geom_torsion_atom_site_label_1
    _geom_torsion_atom_site_label_2
    _geom_torsion_atom_site_label_3
    _geom_torsion_atom_site_label_4
    _geom_torsion_site_symmetry_1
    _geom_torsion_site_symmetry_2
    _geom_torsion_site_symmetry_3
    _geom_torsion_site_symmetry_4
    _geom_torsion
    _geom_torsion_publ_flag
    C5 C1 C2 C3 . . . . 0.2(5) ?
    C1 C2 C3 C4 . . . . 0.6(5) ?
    C2 C3 C4 N2 . . . . -1.0(5) ?
    C2 C1 C5 N2 . . . . -0.6(4) ?
    C2 C1 C5 C6 . . . . 175.2(3) ?
    N2 C5 C6 N4 . . . . -27.9(3) ?
    C1 C5 C6 N4 . . . . 156.1(3) ?
    N4 C7 C8 N1 . . . . -33.0(4) ?
    N4 C7 C8 C9 . . . . 150.0(3) ?
    N1 C8 C9 C10 . . . . -0.7(5) ?
    C7 C8 C9 C10 . . . . 176.1(3) ?
    C8 C9 C10 C11 . . . . 0.1(6) ?
    C9 C10 C11 C12 . . . . 0.1(6) ?
    C10 C11 C12 N1 . . . . 0.2(5) ?
    N4 C13 C14 N3 . . . . -30.8(4) ?
    N4 C13 C14 C15 . . . . 151.5(3) ?
    N3 C14 C15 C16 . . . . -0.8(5) ?
    C13 C14 C15 C16 . . . . 176.8(4) ?
    C14 C15 C16 C17 . . . . -0.1(7) ?
    C15 C16 C17 C18 . . . . 1.3(7) ?
    C16 C17 C18 N3 . . . . -1.6(6) ?
    C11 C12 N1 C8 . . . . -0.8(5) ?
    C11 C12 N1 Zn1 . . . . 175.7(2) ?
    C9 C8 N1 C12 . . . . 1.0(4) ?
    C7 C8 N1 C12 . . . . -176.0(3) ?
    C9 C8 N1 Zn1 . . . . -175.8(2) ?
    C7 C8 N1 Zn1 . . . . 7.2(3) ?
    C1 C5 N2 C4 . . . . 0.2(4) ?
    C6 C5 N2 C4 . . . . -175.8(2) ?
    C1 C5 N2 Zn1 . . . . -180.0(2) ?
    C6 C5 N2 Zn1 . . . . 4.0(3) ?
    C3 C4 N2 C5 . . . . 0.6(4) ?
    C3 C4 N2 Zn1 . . . . -179.2(2) ?
    C15 C14 N3 C18 . . . . 0.6(4) ?
    C13 C14 N3 C18 . . . . -177.2(3) ?
    C15 C14 N3 Zn1 . . . . -173.6(2) ?
    C13 C14 N3 Zn1 . . . . 8.6(3) ?
    C17 C18 N3 C14 . . . . 0.7(5) ?
    C17 C18 N3 Zn1 . . . . 174.4(3) ?
    C5 C6 N4 C7 . . . . -79.4(3) ?
    C5 C6 N4 C13 . . . . 150.8(2) ?
    C5 C6 N4 Zn1 . . . . 34.7(3) ?
    C8 C7 N4 C6 . . . . 153.5(3) ?
    C8 C7 N4 C13 . . . . -76.7(3) ?
    C8 C7 N4 Zn1 . . . . 38.6(3) ?
    C14 C13 N4 C6 . . . . -80.8(3) ?
    C14 C13 N4 C7 . . . . 148.9(2) ?
    C14 C13 N4 Zn1 . . . . 34.9(3) ?
    N7 C19 N5 Zn1 . . . . 63(5) ?
    N7' C19 N5 Zn1 . . . . -71(7) ?
    N5 C19 N7 C20 . . . . 138.7(19) ?
    N7' C19 N7 C20 . . . . -61(3) ?
    N6 C20 N7 C19 . . . . -134(2) ?
    N7' C20 N7 C19 . . . . 65(3) ?
    N6 C20 N7' C19 . . . . 141(3) ?
    N7 C20 N7' C19 . . . . -62(2) ?
    N5 C19 N7' C20 . . . . -142(3) ?
    N7 C19 N7' C20 . . . . 66(3) ?
    C19 N5 Zn1 N2 . . . . -60.5(8) ?
    C19 N5 Zn1 N1 . . . . 61.7(8) ?
    C19 N5 Zn1 N3 . . . . 178.0(8) ?
    C5 N2 Zn1 N5 . . . . -167.30(19) ?
    C4 N2 Zn1 N5 . . . . 12.5(2) ?
    C5 N2 Zn1 N1 . . . . 83.2(2) ?
    C4 N2 Zn1 N1 . . . . -97.0(2) ?
    C5 N2 Zn1 N3 . . . . -58.0(2) ?
    C4 N2 Zn1 N3 . . . . 121.8(2) ?
    C5 N2 Zn1 N4 . . . . 12.47(18) ?
    C4 N2 Zn1 N4 . . . . -167.7(2) ?
    C12 N1 Zn1 N5 . . . . 14.7(3) ?
    C8 N1 Zn1 N5 . . . . -168.7(2) ?
    C12 N1 Zn1 N2 . . . . 124.8(2) ?
    C8 N1 Zn1 N2 . . . . -58.7(2) ?
    C12 N1 Zn1 N3 . . . . -92.3(2) ?
    C8 N1 Zn1 N3 . . . . 84.2(2) ?
    C12 N1 Zn1 N4 . . . . -164.7(3) ?
    C8 N1 Zn1 N4 . . . . 11.9(2) ?
    C14 N3 Zn1 N5 . . . . -170.4(2) ?
    C18 N3 Zn1 N5 . . . . 15.8(3) ?
    C14 N3 Zn1 N2 . . . . 79.8(2) ?
    C18 N3 Zn1 N2 . . . . -94.1(3) ?
    C14 N3 Zn1 N1 . . . . -63.4(2) ?
    C18 N3 Zn1 N1 . . . . 122.8(2) ?
    C14 N3 Zn1 N4 . . . . 9.3(2) ?
    C18 N3 Zn1 N4 . . . . -164.6(3) ?
    C6 N4 Zn1 N2 . . . . -25.66(18) ?
    C7 N4 Zn1 N2 . . . . 94.61(19) ?
    C13 N4 Zn1 N2 . . . . -145.91(19) ?
    C6 N4 Zn1 N1 . . . . -147.68(19) ?
    C7 N4 Zn1 N1 . . . . -27.42(18) ?
    C13 N4 Zn1 N1 . . . . 92.06(19) ?
    C6 N4 Zn1 N3 . . . . 95.86(18) ?
    C7 N4 Zn1 N3 . . . . -143.9(2) ?
    C13 N4 Zn1 N3 . . . . -24.39(18) ?
loop_
    _geom_hbond_atom_site_label_D
    _geom_hbond_atom_site_label_H
    _geom_hbond_atom_site_label_A
    _geom_hbond_site_symmetry_A
    _geom_hbond_distance_DH
    _geom_hbond_distance_HA
    _geom_hbond_distance_DA
    _geom_hbond_angle_DHA
    C3 H3 O4 4_576 0.93 2.53 3.272(4) 137.5
    C7 H7B O2 3_565 0.97 2.59 3.455(4) 148.1
    C10 H10 O1 4_575 0.93 2.58 3.511(5) 178.7
    C13 H13A N6 3_675 0.97 2.61 3.457(5) 146.0
    C16 H16 N7' 1_545 0.93 2.48 3.412(18) 178.1
data_global
_journal_date_recd_electronic     2008-01-29
_journal_date_accepted     2008-02-18
_journal_name_full     'Acta Crystallographica, Section E'
_journal_year     2008
_journal_volume     64
_journal_issue      3
_journal_page_first     m495
_journal_page_last     m495
_journal_paper_category     QM
_journal_coeditor_code     LH2594
_publ_contact_author
;
      Hong Li
      Department of Chemistry and Chemical Engineering
      Institute of Materials Chemistry
      Binzhou University
      Binzhou 256603
      People's Republic of China
;
_publ_contact_author_email     honglizhang1968@yahoo.cn
_publ_contact_author_fax     '86 534 3190038'
_publ_contact_author_phone     '86 534 3190038'
_publ_section_title
;
(Dicyanamido)[tris(2-pyridylmethyl)amine]zinc(II) perchlorate
;
loop_
    _publ_author_name
    _publ_author_address
    'Li, Hong'
;     Department of Chemistry and Chemical Engineering
      Institute of Materials Chemistry
      Binzhou University
      Binzhou 256603
      People's Republic of China
;
    'Zhao, Hong Yan'
;     Department of Chemistry
      Shandong Normal University
      Jinan 250014
      People's Republic of China
;
    'Zhang, Shi Guo'
;     Department of Chemistry and Chemical Engineering
      Institute of Materials Chemistry
      Binzhou University
      Binzhou 256603
      People's Republic of China
;
