# Supplementary material for: (Dicyanamido)[tris­(2-pyridylmeth­yl)amine]zinc(II) perchlorate
Source: Acta Crystallogr Sect E Struct Rep Online. 2008 Feb 27;64(Pt 3):m495. doi: 10.1107/S1600536808004741 (PMC2960752; doi:10.1107/S1600536808004741)
Supplement: Supplementary file 2 [file e-64-0m495-Isup2.hkl]

# 
# h,k,l, Fc-squared, Fo-squared, sigma(Fo-squared) and status flag 
# 
data_I
_shelx_title ' 70516am in P2(1)/c' 
_shelx_refln_list_code          4 
_shelx_F_calc_maximum      354.55 
_exptl_crystal_F_000      1064.00 
_reflns_d_resolution_high  0.7828 
 
loop_ 
 _symmetry_equiv_pos_as_xyz 
 'x, y, z' 
 '-x, y+1/2, -z+1/2' 
 '-x, -y, -z' 
 'x, -y-1/2, z-1/2' 
 
_cell_length_a    13.9314 
_cell_length_b    10.8578 
_cell_length_c    14.6525 
_cell_angle_alpha  90.000 
_cell_angle_beta   91.590 
_cell_angle_gamma  90.000 
 
_shelx_F_squared_multiplier     1.000 
 
loop_ 
 _refln_index_h 
 _refln_index_k 
 _refln_index_l 
 _refln_F_squared_calc 
 _refln_F_squared_meas 
 _refln_F_squared_sigma 
 _refln_observed_status 
   2   0   0    36128.54    36137.84    899.16 o 
   3   0   0    15609.36    16739.68    419.29 o 
   4   0   0     7998.74     8505.64    217.15 o 
   5   0   0    33370.40    33811.95    844.86 o 
   6   0   0      861.59      688.97     49.10 o 
   7   0   0     3402.14     3117.54     88.29 o 
   8   0   0     1077.22      931.16     43.50 o 
   9   0   0      925.50     1028.64     39.57 o 
  10   0   0     2759.56     2874.98     87.39 o 
  11   0   0     2103.37     1975.32     66.46 o 
  12   0   0      656.98      713.71     35.42 o 
  13   0   0     1362.83     1366.28     53.96 o 
  14   0   0        4.95       21.56     14.82 o 
  15   0   0      399.31      349.77     44.98 o 
  16   0   0      318.92      348.87     47.17 o 
  17   0   0      128.09      140.99     38.41 o 
   1   1   0     5521.28     5963.90    108.26 o 
   2   1   0    21358.27    24481.70    389.74 o 
   3   1   0      682.14      654.23     15.15 o 
   4   1   0      236.61      216.05      8.39 o 
   5   1   0     1453.98     1571.09     33.33 o 
   6   1   0       39.51       45.96      6.26 o 
   7   1   0     7231.67     7707.06    143.16 o 
   8   1   0      437.42      429.90     15.85 o 
   9   1   0     1437.36     1203.12     30.89 o 
  10   1   0      205.59      236.41     26.79 o 
  11   1   0      212.41      213.76     16.85 o 
  12   1   0       93.96      127.99     17.39 o 
  13   1   0        7.04        0.00      8.82 o 
  14   1   0      297.75      329.30     23.75 o 
  15   1   0       23.72       27.19     14.54 o 
  16   1   0       81.45       84.33     22.05 o 
  17   1   0       12.74       27.19     27.97 o 
   0   2   0      386.49      377.77     11.49 o 
   1   2   0     1651.41     1814.01     50.39 o 
   2   2   0     9515.04    10219.25    185.19 o 
   3   2   0     6911.47     7375.16    119.87 o 
   4   2   0     5509.58     5838.67     96.32 o 
   5   2   0      214.34      237.01      7.63 o 
   6   2   0      194.44      238.36     10.46 o 
   7   2   0     1700.21     1933.42     41.97 o 
   8   2   0     4689.38     4744.69     92.70 o 
   9   2   0       95.75       82.19     11.78 o 
  10   2   0     1093.40      979.83     28.14 o 
  11   2   0       13.11       16.54      8.11 o 
  12   2   0       24.62       32.77      9.72 o 
  13   2   0      168.95      200.18     19.52 o 
  14   2   0       38.17       28.93     12.93 o 
  15   2   0      463.97      526.42     30.89 o 
  16   2   0        0.90        8.14     14.97 o 
  17   2   0       19.57       18.87     21.57 o 
   1   3   0     5569.82     5694.28    105.74 o 
   2   3   0     7244.40     7709.84    165.20 o 
   3   3   0      729.39      834.11     17.21 o 
   4   3   0    12260.86    13204.03    237.69 o 
   5   3   0      760.88      734.48     16.39 o 
   6   3   0     8312.50     8664.43    142.85 o 
   7   3   0       26.28       18.73      5.47 o 
   8   3   0      437.57      425.60     16.18 o 
   9   3   0      971.31      926.97     32.29 o 
  10   3   0     1078.14     1067.88     65.42 o 
  11   3   0      777.00      749.04     30.15 o 
  12   3   0     1604.94     1567.60     49.02 o 
  13   3   0      318.71      382.45     24.89 o 
  14   3   0      687.24      676.08     33.63 o 
  15   3   0        7.90        0.00     13.23 o 
  16   3   0       93.13       81.13     22.24 o 
  17   3   0      245.20      300.02     46.91 o 
   0   4   0    13505.86    14157.35    358.17 o 
   1   4   0        5.36       23.66      5.13 o 
   2   4   0      113.29      138.96     15.70 o 
   3   4   0     1975.65     1984.15     41.86 o 
   4   4   0     1711.30     1569.54     30.27 o 
   5   4   0     2331.55     2609.19     47.17 o 
   6   4   0      913.90      966.60     23.49 o 
   7   4   0       26.32       25.22      6.17 o 
   8   4   0     1795.07     1670.56     39.02 o 
   9   4   0      226.25      220.80     17.17 o 
  10   4   0      894.95      898.72     33.35 o 
  11   4   0       82.91       64.14     13.37 o 
  12   4   0       11.06        0.00     10.74 o 
  13   4   0      219.11      240.94     22.09 o 
  14   4   0      109.80      107.12     17.81 o 
  15   4   0      119.21      150.04     33.83 o 
  16   4   0        0.31        2.53     18.77 o 
  17   4   0        2.87       22.34     22.02 o 
   1   5   0      421.35      404.48     15.96 o 
   2   5   0     6587.13     6594.32    143.17 o 
   3   5   0       78.99       70.03      8.70 o 
   4   5   0     1711.11     1639.92     43.57 o 
   5   5   0        0.66        0.00      4.29 o 
   6   5   0      103.54      105.75      8.51 o 
   7   5   0     1789.91     1773.28     46.29 o 
   8   5   0        1.11        0.00      7.69 o 
   9   5   0      800.32      844.38     50.78 o 
  10   5   0      465.04      473.27     31.62 o 
  11   5   0      210.96      240.78     20.44 o 
  12   5   0       33.95       33.97     13.23 o 
  13   5   0        1.16        0.00     11.43 o 
  14   5   0      325.60      350.87     32.58 o 
  15   5   0        0.13       15.13     18.92 o 
  16   5   0       40.32       25.88     42.59 o 
   0   6   0    18541.79    18170.72    666.16 o 
   1   6   0      168.35      159.30     11.69 o 
   2   6   0     2503.06     2535.21     62.32 o 
   3   6   0      698.93      681.70     28.81 o 
   4   6   0      241.91      282.89     16.15 o 
   5   6   0     5136.21     4937.23    178.13 o 
   6   6   0     1332.99     1335.69     40.41 o 
   7   6   0     1083.86     1151.97     37.79 o 
   8   6   0      268.23      262.25     18.76 o 
   9   6   0        3.82        4.12      9.84 o 
  10   6   0      682.67      638.40     30.76 o 
  11   6   0      598.46      608.97     30.44 o 
  12   6   0      430.55      446.72     28.01 o 
  13   6   0      727.89      761.51     70.41 o 
  14   6   0        1.99        4.50     17.53 o 
  15   6   0      124.39       76.15     31.96 o 
  16   6   0      103.24      148.19     29.25 o 
   1   7   0      310.45      294.99     18.23 o 
   2   7   0     2100.30     1999.59     52.91 o 
   3   7   0      238.85      264.62     16.91 o 
   4   7   0      734.18      776.39     35.60 o 
   5   7   0       37.43       18.81      8.73 o 
   6   7   0        0.51        8.12      9.12 o 
   7   7   0      110.78      128.94     14.98 o 
   8   7   0       87.43       87.72     14.20 o 
   9   7   0      515.99      607.79     66.22 o 
  10   7   0        1.04        0.08     15.78 o 
  11   7   0        0.27        0.00     12.95 o 
  12   7   0       19.96       26.08     13.82 o 
  13   7   0       33.47       38.17     19.81 o 
  14   7   0       34.29       29.16     20.87 o 
  15   7   0        0.58       39.73     22.94 o 
   0   8   0      222.93      248.47     30.93 o 
   1   8   0       15.02       17.31     12.31 o 
   2   8   0     2060.15     1913.54     52.86 o 
   3   8   0      935.24      913.25     32.65 o 
   4   8   0      735.19      754.41     29.62 o 
   5   8   0      214.98      223.35     18.28 o 
   6   8   0      273.97      248.86     19.74 o 
   7   8   0       46.18       23.30     16.11 o 
   8   8   0     1633.28     1551.08     50.38 o 
   9   8   0       96.41       99.05     16.83 o 
  10   8   0      689.44      733.49     35.14 o 
  11   8   0        0.60        0.00     13.34 o 
  12   8   0       30.24       14.80     14.00 o 
  13   8   0      186.83      181.65     28.98 o 
  14   8   0        7.16        0.00     35.25 o 
   1   9   0      759.36      722.93     36.86 o 
   2   9   0       18.70       29.88     13.55 o 
   3   9   0      109.43      122.53     15.42 o 
   4   9   0      350.46      338.69     33.14 o 
   5   9   0       51.99       50.56     12.95 o 
   6   9   0      914.82      936.95     56.90 o 
   7   9   0      561.64      573.72     40.91 o 
   8   9   0      145.35      186.20     20.41 o 
   9   9   0      602.60      586.88     32.45 o 
  10   9   0       53.13       47.28     33.90 o 
  11   9   0      263.63      240.08     24.70 o 
  12   9   0      242.77      299.43     36.28 o 
  13   9   0       11.97       24.61     23.01 o 
   0  10   0        0.47        0.00     19.59 o 
   1  10   0       16.67       12.45     17.14 o 
   2  10   0      112.44       99.35     19.35 o 
   3  10   0       91.88       85.40     14.79 o 
   4  10   0        6.38        9.53     12.23 o 
   5  10   0       79.31       64.71     14.71 o 
   6  10   0        0.65        4.74     12.42 o 
   7  10   0        0.11        0.00     12.54 o 
   8  10   0       26.26       26.59     14.75 o 
   9  10   0        3.26       15.36     14.42 o 
  10  10   0       25.57       54.48     17.77 o 
  11  10   0       27.94       25.77     22.94 o 
  12  10   0        4.12       25.77     27.69 o 
   1  11   0       73.58      130.89     22.69 o 
   2  11   0      485.32      478.85     35.29 o 
   3  11   0        3.67       11.41     15.85 o 
   4  11   0      630.33      604.21     40.57 o 
   5  11   0        0.81        3.73     14.21 o 
   6  11   0      208.43      232.49     23.73 o 
   7  11   0      141.97      171.34     21.70 o 
   8  11   0       22.99       12.04     15.24 o 
   9  11   0      420.70      451.61     33.04 o 
  10  11   0        2.64        9.72     25.85 o 
   0  12   0      171.15      169.60     37.25 o 
   1  12   0       37.86       20.99     33.89 o 
   2  12   0      225.49      216.07     68.37 o 
   3  12   0      443.13      460.37     38.25 o 
   4  12   0        1.58        0.00     22.36 o 
   5  12   0      244.87      236.92     31.24 o 
   6  12   0       14.71       14.59     16.06 o 
   7  12   0      165.01      180.80     24.66 o 
   8  12   0      103.26      113.18     21.77 o 
   1  13   0       16.85        0.00     36.09 o 
   2  13   0       42.58       51.39     20.82 o 
   3  13   0        9.37       16.95     20.00 o 
   4  13   0       25.53       46.34     21.92 o 
   5  13   0        5.55        0.00     17.96 o 
   6  13   0        2.12       13.79     28.87 o 
 -16   1   1        6.76        0.00     16.68 o 
 -15   1   1      176.57      209.09     21.70 o 
 -14   1   1      231.44      256.87     18.43 o 
 -13   1   1      369.54      428.53     21.17 o 
 -12   1   1     1055.27     1076.68     31.99 o 
 -11   1   1       17.58        5.54      8.00 o 
 -10   1   1     1934.50     1821.16     44.66 o 
  -9   1   1     2402.55     2276.38     50.00 o 
  -8   1   1     2468.87     2359.50     50.47 o 
  -7   1   1     4308.82     4343.88     84.03 o 
  -6   1   1       22.49       26.84      4.86 o 
  -5   1   1     1006.93      950.74     22.26 o 
  -4   1   1     2813.28     2791.76     53.61 o 
  -3   1   1     1693.23     1923.56     37.42 o 
  -2   1   1     7532.88     8458.03    150.93 o 
  -1   1   1     2007.77     2076.53     39.50 o 
   0   1   1    16615.61    18019.88    322.66 o 
   1   1   1     5170.50     5952.02    109.41 o 
   2   1   1    14728.65    15809.49    252.55 o 
   3   1   1     2531.25     2360.49     40.63 o 
   4   1   1       25.40       34.69      6.12 o 
   5   1   1     6824.83     7250.44    132.88 o 
   6   1   1      964.41      873.84     21.99 o 
   7   1   1     3087.48     3432.02     68.25 o 
   8   1   1     1358.90     1206.51     29.95 o 
   9   1   1      175.78      175.67     11.81 o 
  10   1   1      361.29      370.91     18.36 o 
  11   1   1      859.36      867.77     26.94 o 
  12   1   1       35.99       40.59      9.50 o 
  13   1   1      679.94      668.01     30.85 o 
  14   1   1      566.54      511.31     28.38 o 
  15   1   1      338.22      370.93     26.23 o 
  16   1   1      356.99      412.89     37.39 o 
  17   1   1       13.41        0.00     19.45 o 
 -17   2   1      118.31      143.04     56.64 o 
 -16   2   1      289.76      336.55     37.83 o 
 -15   2   1       12.54        9.10     12.84 o 
 -14   2   1       90.98      109.72     16.50 o 
 -13   2   1      420.46      434.73     25.35 o 
 -12   2   1        4.74        0.65      8.32 o 
 -11   2   1     1547.94     1447.09     37.90 o 
 -10   2   1       85.81       78.93      9.85 o 
  -9   2   1      988.72      927.26     29.87 o 
  -8   2   1     2722.58     2661.43     81.39 o 
  -7   2   1      362.36      328.14     13.18 o 
  -6   2   1     4596.77     4473.67     85.66 o 
  -5   2   1        9.67       13.39      4.95 o 
  -4   2   1     4460.34     4490.66     92.51 o 
  -3   2   1     4509.85     5067.25     83.65 o 
  -2   2   1    16643.26    18512.62    332.61 o 
  -1   2   1     1038.37     1098.83     22.70 o 
   0   2   1     1867.97     2149.58     41.20 o 
   1   2   1    17690.31    19065.09    303.97 o 
   2   2   1      324.57      301.09     16.91 o 
   3   2   1     1734.82     1798.31     35.74 o 
   4   2   1      109.62       97.84      8.39 o 
   5   2   1     7782.00     7765.99    142.22 o 
   6   2   1     1727.07     1669.23     36.39 o 
   7   2   1     2286.86     2409.31     50.47 o 
   8   2   1      100.11      134.39      9.86 o 
   9   2   1      713.54      644.63     25.69 o 
  10   2   1      966.94      950.97     27.62 o 
  11   2   1      117.22      100.98     11.51 o 
  12   2   1      719.69      734.59     41.86 o 
  13   2   1       98.12       98.84     18.29 o 
  14   2   1      435.23      389.50     45.65 o 
  15   2   1      411.89      402.83     27.75 o 
  16   2   1       81.88       94.26     18.48 o 
  17   2   1       93.24       99.37     27.31 o 
 -17   3   1       10.87       36.30     22.04 o 
 -16   3   1       10.73       20.05     19.54 o 
 -15   3   1        0.31        0.00     16.54 o 
 -14   3   1      107.90      105.85     17.34 o 
 -13   3   1        0.41        4.65     11.30 o 
 -12   3   1       81.62       81.48     21.30 o 
 -11   3   1       10.74        2.86      8.07 o 
 -10   3   1      251.40      246.58     14.72 o 
  -9   3   1       32.28       52.25     13.84 o 
  -8   3   1      162.62      221.28     12.18 o 
  -7   3   1        2.37        1.59      3.66 o 
  -6   3   1        1.61        3.29      3.63 o 
  -5   3   1     1104.30     1407.44     27.58 o 
  -4   3   1     1750.26     1840.70     33.95 o 
  -3   3   1        1.05        0.00      3.53 o 
  -2   3   1     8959.29     9833.10    179.56 o 
  -1   3   1      463.30      512.05     13.69 o 
   0   3   1     1016.69     1172.71     25.19 o 
   1   3   1       32.27       66.47     15.53 o 
   2   3   1     2305.53     2316.74     46.93 o 
   3   3   1      677.92      753.32     21.35 o 
   4   3   1     1225.25     1374.94     29.67 o 
   5   3   1      232.54      240.04     18.64 o 
   6   3   1       13.37       36.84      5.55 o 
   7   3   1     1249.82     1253.01     30.36 o 
   8   3   1       21.75       32.75      7.91 o 
   9   3   1       64.96       51.08      8.15 o 
  10   3   1      154.77      185.25     24.32 o 
  11   3   1      513.23      536.43     51.42 o 
  12   3   1        0.79        0.00      9.81 o 
  13   3   1       25.10       36.73     13.10 o 
  14   3   1       10.78        6.70     12.91 o 
  15   3   1        5.05       25.83     14.05 o 
  16   3   1       50.04       54.04     16.74 o 
  17   3   1        0.05       13.87     21.07 o 
 -17   4   1       54.04       44.42     23.72 o 
 -16   4   1      125.04      170.83     28.23 o 
 -15   4   1       33.00       24.39     19.58 o 
 -14   4   1      462.49      519.06     43.11 o 
 -13   4   1      773.58      818.48     34.96 o 
 -12   4   1       17.12       14.35     11.80 o 
 -11   4   1      923.54     1021.04     37.03 o 
 -10   4   1      942.04      918.75     33.33 o 
  -9   4   1     1818.13     1864.47     43.81 o 
  -8   4   1     1825.84     1819.13     41.76 o 
  -7   4   1      324.16      305.04     12.40 o 
  -6   4   1     1640.43     1725.37     33.92 o 
  -5   4   1     3802.83     4103.50     71.15 o 
  -4   4   1     2043.26     1986.90     42.06 o 
  -3   4   1     9295.96    10154.24    187.00 o 
  -2   4   1      856.84      871.65     27.57 o 
  -1   4   1     8411.77     8696.96    160.49 o 
   0   4   1     2792.04     2890.34     57.14 o 
   1   4   1     3802.22     3922.53     76.18 o 
   2   4   1     1137.27     1012.86     24.79 o 
   3   4   1      111.18       83.60      8.21 o 
   4   4   1     8798.49     9323.28    170.00 o 
   5   4   1     2120.76     2298.50     56.07 o 
   6   4   1     1287.33     1439.12     37.37 o 
   7   4   1      740.53      626.16     19.18 o 
   8   4   1     1000.01      980.38     32.82 o 
   9   4   1     2627.09     2460.18     65.28 o 
  10   4   1     1704.74     1727.18     51.34 o 
  11   4   1      325.22      354.82     23.07 o 
  12   4   1      670.28      601.07     31.25 o 
  13   4   1      197.52      179.92     19.72 o 
  14   4   1      826.26      805.70     36.79 o 
  15   4   1      285.67      303.63     26.15 o 
  16   4   1       71.62       44.74     17.84 o 
 -16   5   1       32.68       22.38     21.21 o 
 -15   5   1      124.33      108.96     23.92 o 
 -14   5   1      128.51      114.98     30.99 o 
 -13   5   1      270.47      286.12     30.57 o 
 -12   5   1     1759.54     1698.69     53.77 o 
 -11   5   1      129.97      105.82     19.14 o 
 -10   5   1      368.59      357.22     28.84 o 
  -9   5   1       72.79       55.86     11.49 o 
  -8   5   1      253.55      260.97     13.97 o 
  -7   5   1     3457.95     3302.83     96.38 o 
  -6   5   1        9.19       38.80     11.67 o 
  -5   5   1     1516.87     1507.04     30.84 o 
  -4   5   1       88.38      111.36      8.47 o 
  -3   5   1     1814.97     1911.30     41.72 o 
  -2   5   1     4737.53     4826.89     93.51 o 
  -1   5   1       30.29       53.90      7.12 o 
   0   5   1      863.33      842.63     21.96 o 
   1   5   1     5277.48     5372.55    103.59 o 
   2   5   1      653.91      668.36     22.32 o 
   3   5   1     4606.66     4883.64    109.47 o 
   4   5   1       10.60       32.00      7.19 o 
   5   5   1      575.87      511.08     18.23 o 
   6   5   1     3000.84     2789.41     64.75 o 
   7   5   1       32.80       26.50      8.77 o 
   8   5   1     1956.39     1850.08     58.40 o 
   9   5   1      584.87      613.47     34.54 o 
  10   5   1      197.28      155.11     17.21 o 
  11   5   1      995.70      928.29     36.59 o 
  12   5   1       78.20       73.91     15.57 o 
  13   5   1      524.29      531.62     30.89 o 
  14   5   1       86.89       64.94     16.61 o 
  15   5   1       10.98        5.88     15.42 o 
  16   5   1       35.88       74.65     25.08 o 
 -16   6   1        8.64       29.55     22.43 o 
 -15   6   1        3.39       15.72     20.12 o 
 -14   6   1        1.10       22.02     18.82 o 
 -13   6   1       24.57        0.00     15.66 o 
 -12   6   1        1.16        5.24     11.70 o 
 -11   6   1      103.83       90.51     15.31 o 
 -10   6   1      187.50      196.43     21.47 o 
  -9   6   1       69.03       78.82     13.15 o 
  -8   6   1      737.23      706.41     47.91 o 
  -7   6   1       96.73       91.64      9.89 o 
  -6   6   1      938.11      949.98     23.92 o 
  -5   6   1       54.44       45.35      6.22 o 
  -4   6   1      610.32      611.50     20.59 o 
  -3   6   1      786.48      822.40     23.50 o 
  -2   6   1     1641.54     1722.87     52.94 o 
  -1   6   1      232.93      252.96     12.46 o 
   0   6   1        0.38        2.95      5.03 o 
   1   6   1      252.32      243.72     17.68 o 
   2   6   1      352.25      316.88     16.11 o 
   3   6   1      726.36      750.93     26.04 o 
   4   6   1        1.14        7.31      6.86 o 
   5   6   1       85.00      117.20     12.33 o 
   6   6   1       13.45       11.07      8.30 o 
   7   6   1      105.46      137.15     14.78 o 
   8   6   1      309.00      300.85     19.98 o 
   9   6   1      268.05      258.90     20.08 o 
  10   6   1        0.50        4.76     10.43 o 
  11   6   1        7.57       14.58     12.75 o 
  12   6   1      489.40      490.64     29.90 o 
  13   6   1        5.59        0.00     13.62 o 
  14   6   1        4.83        0.00     14.98 o 
  15   6   1        3.46       11.38     23.78 o 
 -15   7   1      363.31      401.09     54.45 o 
 -14   7   1       61.51       69.26     23.33 o 
 -13   7   1      298.74      286.53     32.99 o 
 -12   7   1      128.65      132.09     22.97 o 
 -11   7   1       25.01       17.53     12.72 o 
 -10   7   1     1493.68     1503.80     55.36 o 
  -9   7   1     1204.53     1066.22     38.54 o 
  -8   7   1     1136.74     1109.47     38.71 o 
  -7   7   1      801.59      900.22     46.20 o 
  -6   7   1       89.92      101.85     15.79 o 
  -5   7   1     2415.53     2335.93     53.16 o 
  -4   7   1     1528.40     1436.82     36.53 o 
  -3   7   1      801.99      785.75     28.24 o 
  -2   7   1     1494.73     1366.54     96.12 o 
  -1   7   1       78.91       74.10     12.27 o 
   0   7   1     2952.71     2815.23     70.77 o 
   1   7   1     2250.58     2157.47     69.89 o 
   2   7   1      387.08      393.78     19.42 o 
   3   7   1     4232.49     4261.89    100.37 o 
   4   7   1      463.85      495.81     36.73 o 
   5   7   1     1470.04     1525.30     45.45 o 
   6   7   1      941.00      994.89     35.19 o 
   7   7   1        1.65        0.00     10.01 o 
   8   7   1     2159.02     2118.62     60.83 o 
   9   7   1       50.07       44.69     13.26 o 
  10   7   1     1142.06     1152.71     47.97 o 
  11   7   1      148.43      175.38     19.96 o 
  12   7   1       30.38       22.37     14.15 o 
  13   7   1      368.97      379.53     29.44 o 
  14   7   1      186.57      227.47     38.15 o 
  15   7   1      244.04      259.68     35.94 o 
 -14   8   1       20.59       29.75     21.43 o 
 -13   8   1       78.05       71.08     21.92 o 
 -12   8   1      133.26      138.42     26.06 o 
 -11   8   1      422.28      429.73     40.85 o 
 -10   8   1      281.83      252.73     22.86 o 
  -9   8   1      475.44      475.90     28.69 o 
  -8   8   1      286.14      318.89     22.69 o 
  -7   8   1       88.51      118.13     15.56 o 
  -6   8   1     1019.78     1004.91     53.81 o 
  -5   8   1       10.20       37.31     16.02 o 
  -4   8   1     1955.30     1754.47     50.72 o 
  -3   8   1      320.73      283.94     18.61 o 
  -2   8   1        2.27        1.94      8.28 o 
  -1   8   1      983.23      938.21     45.20 o 
   0   8   1      792.01      715.25     51.62 o 
   1   8   1     2529.50     2465.80    113.99 o 
   2   8   1     1121.23     1064.76     50.78 o 
   3   8   1      229.37      229.81     17.69 o 
   4   8   1        5.35        9.10      9.01 o 
   5   8   1     2480.97     2436.60    108.86 o 
   6   8   1      535.23      483.92     47.39 o 
   7   8   1     1772.61     1835.88     55.76 o 
   8   8   1       91.94       78.37     14.86 o 
   9   8   1      164.65      144.53     18.69 o 
  10   8   1      361.04      339.31     25.63 o 
  11   8   1        6.65        2.64     13.00 o 
  12   8   1      323.80      353.03     34.26 o 
  13   8   1        2.42        0.00     14.39 o 
  14   8   1       77.29       87.02     25.96 o 
 -13   9   1        0.23       27.16     26.76 o 
 -12   9   1       70.91       53.65     26.87 o 
 -11   9   1        1.60       16.68     18.61 o 
 -10   9   1       71.73       85.72     22.38 o 
  -9   9   1        1.56       21.75     13.75 o 
  -8   9   1        4.84        4.06     11.94 o 
  -7   9   1       36.29       38.61     16.14 o 
  -6   9   1        2.15       13.71     11.32 o 
  -5   9   1        3.12        0.00      9.84 o 
  -4   9   1       88.51      105.17     26.67 o 
  -3   9   1       31.82       23.22     14.33 o 
  -2   9   1      207.24      238.62     18.31 o 
  -1   9   1      150.34      145.65     20.81 o 
   0   9   1      372.24      318.72     25.82 o 
   1   9   1        3.45        0.00     17.27 o 
   2   9   1       10.79        9.65     12.30 o 
   3   9   1        2.12        4.45     21.65 o 
   4   9   1       82.54       94.10     14.76 o 
   5   9   1      235.81      212.44     20.61 o 
   6   9   1       51.71       84.92     14.99 o 
   7   9   1      423.43      487.47     39.50 o 
   8   9   1       65.93       61.79     22.28 o 
   9   9   1        3.63        0.00     12.25 o 
  10   9   1        2.97        0.00     13.48 o 
  11   9   1       84.73       82.42     18.86 o 
  12   9   1        8.32       13.43     16.96 o 
  13   9   1        9.27       30.88     22.45 o 
 -12  10   1        5.61        2.06     37.05 o 
 -11  10   1       35.18       26.48     39.95 o 
 -10  10   1      234.37      213.01     31.89 o 
  -9  10   1      347.65      386.27     48.72 o 
  -8  10   1      324.80      325.42     26.16 o 
  -7  10   1      301.54      325.10     25.12 o 
  -6  10   1      192.99      180.07     22.02 o 
  -5  10   1      431.44      448.31     38.42 o 
  -4  10   1      139.89      174.42     18.79 o 
  -3  10   1      817.95      768.75     70.29 o 
  -2  10   1      948.50      908.25     44.91 o 
  -1  10   1      940.01      865.74     42.68 o 
   0  10   1      283.77      288.36     27.20 o 
   1  10   1       68.13       95.80     18.81 o 
   2  10   1      991.39      890.37     43.92 o 
   3  10   1       60.37       68.62     18.48 o 
   4  10   1      657.29      738.28     54.64 o 
   5  10   1      265.44      300.14     23.97 o 
   6  10   1       94.52      103.14     17.66 o 
   7  10   1     1353.84     1270.01     47.16 o 
   8  10   1       56.57       75.90     17.39 o 
   9  10   1      802.18      767.82     40.42 o 
  10  10   1       85.77      101.51     20.51 o 
  11  10   1       28.79       30.71     18.39 o 
  12  10   1       41.99       33.21     27.93 o 
 -10  11   1        1.12        0.00     23.69 o 
  -9  11   1       23.62       12.34     23.04 o 
  -8  11   1        3.64        0.00     18.99 o 
  -7  11   1      313.72      316.78     26.55 o 
  -6  11   1        0.68        6.77     16.36 o 
  -5  11   1      549.46      563.90     34.16 o 
  -4  11   1       18.61       12.75     13.64 o 
  -3  11   1      153.58      160.54     24.38 o 
  -2  11   1      100.36      153.49     23.41 o 
  -1  11   1      121.93      138.07     23.32 o 
   0  11   1      162.41      182.40     27.64 o 
   1  11   1      181.37      186.16     25.60 o 
   2  11   1      102.90      106.41     21.31 o 
   3  11   1       54.95       90.65     20.82 o 
   4  11   1       85.15       93.06     21.82 o 
   5  11   1       61.06       61.35     20.06 o 
   6  11   1      320.23      359.27     34.53 o 
   7  11   1       11.27       26.51     16.52 o 
   8  11   1       50.02       69.67     17.86 o 
   9  11   1       63.24       51.31     19.10 o 
  10  11   1        0.51        6.74     16.59 o 
  -8  12   1       35.38       31.83     25.74 o 
  -7  12   1       12.82       46.11     22.64 o 
  -6  12   1       67.05       85.63     19.97 o 
  -5  12   1       21.62       22.56     16.53 o 
  -4  12   1        0.35       15.62     18.01 o 
  -3  12   1        2.30        0.00     16.56 o 
  -2  12   1        1.27       11.06     17.88 o 
  -1  12   1       89.71       75.58     22.46 o 
   0  12   1       27.06       29.89     18.97 o 
   1  12   1       53.29       26.68     18.34 o 
   2  12   1        3.48        0.00     15.81 o 
   3  12   1       24.70       39.23     19.78 o 
   4  12   1        4.20        0.00     16.78 o 
   5  12   1      107.73       84.90     23.00 o 
   6  12   1       28.81       18.31     18.86 o 
   7  12   1       68.08       72.06     23.01 o 
   8  12   1        5.64       22.76     16.83 o 
  -5  13   1      125.88      138.69     32.15 o 
  -4  13   1      292.37      320.51     35.43 o 
  -3  13   1      105.66      115.33     24.88 o 
  -2  13   1      177.87      188.36     28.79 o 
  -1  13   1        7.22        0.00     16.48 o 
   0  13   1       22.70       11.15     19.33 o 
   1  13   1      112.40       95.15     23.46 o 
   2  13   1       20.55       32.69     23.20 o 
   3  13   1      432.99      418.17     38.94 o 
   4  13   1       12.43        5.94     19.41 o 
   5  13   1       45.50       86.75     23.88 o 
   6  13   1       42.90       35.18     28.74 o 
 -16   0   2        9.48       28.48     27.45 o 
 -15   0   2      113.49      139.57     34.54 o 
 -14   0   2      365.42      418.00     31.48 o 
 -13   0   2      813.15      808.66     39.73 o 
 -12   0   2     3782.81     3600.16    111.29 o 
 -11   0   2      494.51      515.35     29.42 o 
 -10   0   2     2763.98     2771.62     84.98 o 
  -9   0   2       92.63      106.38     30.09 o 
  -8   0   2       14.48       65.89     18.69 o 
  -7   0   2     6303.81     6209.37    164.97 o 
  -6   0   2     6124.93     6377.75    167.52 o 
  -5   0   2     4525.39     4388.66    116.59 o 
  -4   0   2      621.03      539.01     23.13 o 
  -3   0   2     4039.78     4396.48    114.22 o 
  -2   0   2     8036.48     8888.88    224.13 o 
  -1   0   2    27981.91    32132.78    802.97 o 
   0   0   2    18198.87    20638.07    742.33 o 
   1   0   2    25097.64    28688.74   1027.92 o 
   2   0   2        2.71        0.33      2.21 o 
   3   0   2      386.18      405.05     12.24 o 
   4   0   2     5102.02     5057.89    108.61 o 
   5   0   2     5946.32     6463.34    168.65 o 
   6   0   2    11178.78    11052.51    283.79 o 
   7   0   2       60.57       73.92     10.44 o 
   8   0   2       22.56        4.39     13.66 o 
   9   0   2     1126.55     1130.16     41.84 o 
  10   0   2      107.15      112.27     29.45 o 
  11   0   2     1579.06     1562.76     75.78 o 
  12   0   2      344.98      358.70     44.53 o 
  13   0   2      831.91      742.73     77.52 o 
  14   0   2     1162.18     1042.36     72.56 o 
  15   0   2       19.19        5.16     22.42 o 
  16   0   2      755.49      766.04     68.05 o 
  17   0   2       82.46      111.35     41.50 o 
 -17   1   2        4.83        0.00     27.06 o 
 -16   1   2      323.23      395.14     49.49 o 
 -15   1   2       87.80       55.81     23.46 o 
 -14   1   2      165.48      160.46     15.95 o 
 -13   1   2       47.26       44.94     12.63 o 
 -12   1   2      514.19      493.79     21.36 o 
 -11   1   2        4.53        0.00      7.28 o 
 -10   1   2     1601.00     1559.19     56.16 o 
  -9   1   2      286.36      275.68     13.94 o 
  -8   1   2     2694.30     2608.51     54.73 o 
  -7   1   2      490.54      494.36     15.98 o 
  -6   1   2      709.37      845.68     21.44 o 
  -5   1   2      598.40      549.22     15.00 o 
  -4   1   2      588.56      659.85     16.12 o 
  -3   1   2    18782.76    20770.48    367.58 o 
  -2   1   2        2.59       29.86     34.07 o 
  -1   1   2     3994.25     4269.78     89.41 o 
   0   1   2      164.04      133.88      4.45 o 
   1   1   2     1404.66     1588.67     36.52 o 
   2   1   2    19870.55    22103.64    396.41 o 
   3   1   2      801.33      846.83     15.09 o 
   4   1   2      274.18      269.85      7.13 o 
   5   1   2      310.66      241.13      8.57 o 
   6   1   2     7320.40     7756.92    143.01 o 
   7   1   2     4550.11     4481.33     86.73 o 
   8   1   2     1945.01     1827.77     41.06 o 
   9   1   2     1997.67     1923.28     43.94 o 
  10   1   2       22.75       25.41      8.41 o 
  11   1   2      326.52      308.29     19.87 o 
  12   1   2       63.14       77.57     22.09 o 
  13   1   2      291.32      322.07     22.65 o 
  14   1   2       45.08       27.63     13.09 o 
  15   1   2      527.76      442.18     36.68 o 
  16   1   2        8.41        0.00     34.15 o 
  17   1   2        6.75       13.65     22.25 o 
 -17   2   2        1.02        0.00     27.45 o 
 -16   2   2      109.58      136.39     25.84 o 
 -15   2   2        1.10        1.02     16.01 o 
 -14   2   2        8.83       24.57     16.62 o 
 -13   2   2       62.69       65.72     12.02 o 
 -12   2   2        6.48       13.84      9.17 o 
 -11   2   2      455.88      434.47     19.52 o 
 -10   2   2      500.07      503.61     19.70 o 
  -9   2   2     5905.23     5776.40    241.30 o 
  -8   2   2      423.67      393.56     15.50 o 
  -7   2   2     3555.88     3683.29     83.19 o 
  -6   2   2       62.04       71.79      6.70 o 
  -5   2   2       40.19       48.40      5.47 o 
  -4   2   2     3402.57     3189.01     61.09 o 
  -3   2   2     6761.53     7540.58    136.46 o 
  -2   2   2    23054.92    25077.78    449.32 o 
  -1   2   2    27420.54    29840.77    533.54 o 
   0   2   2     5698.42     6156.45    112.64 o 
   1   2   2     1009.38     1133.20     23.43 o 
   2   2   2    42011.72    45185.74    931.35 o 
   3   2   2    18358.47    19349.97    349.26 o 
   4   2   2       32.46       36.01      4.30 o 
   5   2   2     4636.04     5229.75     88.54 o 
   6   2   2      570.08      570.60     16.76 o 
   7   2   2      176.83      132.77      8.77 o 
   8   2   2     2186.00     2154.46     47.12 o 
   9   2   2     1062.18     1001.69     27.53 o 
  10   2   2        9.83       17.35      7.29 o 
  11   2   2      190.41      188.89     17.01 o 
  12   2   2      531.07      548.37     27.33 o 
  13   2   2       23.77       28.06     12.14 o 
  14   2   2      260.72      327.79     24.78 o 
  15   2   2       59.66       50.97     16.97 o 
  16   2   2      214.74      260.60     45.24 o 
  17   2   2        0.56        0.00     20.27 o 
 -17   3   2        9.53        0.00     29.77 o 
 -16   3   2      433.57      523.68     40.87 o 
 -15   3   2       16.04        0.00     17.02 o 
 -14   3   2        8.25       16.73     17.03 o 
 -13   3   2      928.37      970.66     47.02 o 
 -12   3   2        5.46       11.16      9.15 o 
 -11   3   2     4394.81     4431.32     91.18 o 
 -10   3   2      636.20      609.69     21.80 o 
  -9   3   2       27.80       41.55      8.06 o 
  -8   3   2     3175.72     3196.37     80.26 o 
  -7   3   2      800.13      760.22     35.32 o 
  -6   3   2     9656.69     9769.30    160.88 o 
  -5   3   2     5117.86     5505.43    103.86 o 
  -4   3   2      150.85      210.10      7.88 o 
  -3   3   2    11079.44    12323.25    199.36 o 
  -2   3   2    12510.17    12890.24    233.97 o 
  -1   3   2    20515.30    22450.17    403.48 o 
   0   3   2    23533.63    24691.36    442.79 o 
   1   3   2     5426.75     5375.22    100.02 o 
   2   3   2    12655.95    13845.08    252.02 o 
   3   3   2     1007.21      934.17     23.07 o 
   4   3   2     4730.18     5233.11     88.24 o 
   5   3   2    11484.09    12078.26    218.47 o 
   6   3   2      162.52      148.29      8.53 o 
   7   3   2     1924.37     2073.75     44.93 o 
   8   3   2      315.51      330.99     14.60 o 
   9   3   2       54.15       40.40     10.02 o 
  10   3   2     4839.74     4768.37    157.29 o 
  11   3   2     1231.42     1144.54     73.33 o 
  12   3   2      908.72      946.19     36.56 o 
  13   3   2      510.33      533.69     29.21 o 
  14   3   2       63.23       83.63     16.04 o 
  15   3   2      681.17      689.66     36.22 o 
  16   3   2       38.25       46.39     17.45 o 
  17   3   2      152.44      135.21     30.74 o 
 -16   4   2       22.11       17.20     21.04 o 
 -15   4   2      185.67      206.99     29.19 o 
 -14   4   2        0.83        0.00     20.23 o 
 -13   4   2      443.11      510.57     56.00 o 
 -12   4   2      111.53      110.81     20.51 o 
 -11   4   2      148.48      134.96     15.71 o 
 -10   4   2      247.78      261.29     15.34 o 
  -9   4   2      467.76      449.76     18.21 o 
  -8   4   2      437.73      415.88     16.68 o 
  -7   4   2      248.33      224.21     14.08 o 
  -6   4   2      761.90      765.27     18.70 o 
  -5   4   2      221.92      268.50     10.10 o 
  -4   4   2     4274.36     4408.41     75.79 o 
  -3   4   2        3.75        0.00      3.73 o 
  -2   4   2      130.23       75.37      8.93 o 
  -1   4   2      192.78      147.02      9.02 o 
   0   4   2      602.74      598.51     18.79 o 
   1   4   2       94.55       62.67      8.45 o 
   2   4   2      644.88      508.92     15.67 o 
   3   4   2     1513.94     1552.51     35.45 o 
   4   4   2     2447.35     2896.03     51.94 o 
   5   4   2       70.87       76.11      5.81 o 
   6   4   2     1613.53     1727.50     38.05 o 
   7   4   2     1197.02     1150.53     45.54 o 
   8   4   2      586.01      565.71     28.33 o 
   9   4   2     1297.10     1329.72     42.65 o 
  10   4   2      877.18      831.31     63.35 o 
  11   4   2      442.81      475.69     26.60 o 
  12   4   2       75.91       97.26     16.02 o 
  13   4   2      141.24      153.27     19.61 o 
  14   4   2      182.10      177.97     21.52 o 
  15   4   2        2.63        0.18     13.81 o 
  16   4   2        9.64       12.96     16.24 o 
 -16   5   2       68.63       43.66     23.05 o 
 -15   5   2      104.31       82.26     31.51 o 
 -14   5   2       98.01      113.46     23.85 o 
 -13   5   2      211.26      270.21     43.30 o 
 -12   5   2      723.70      666.77     41.01 o 
 -11   5   2      165.59      176.36     22.87 o 
 -10   5   2     1678.11     1547.16     47.41 o 
  -9   5   2      167.70      182.30     14.71 o 
  -8   5   2     2217.11     2079.58     62.16 o 
  -7   5   2      337.32      309.98     14.43 o 
  -6   5   2       59.79       66.89      6.72 o 
  -5   5   2     2121.21     1990.51     42.88 o 
  -4   5   2       99.51       91.43      8.18 o 
  -3   5   2     8566.84     8663.35    162.08 o 
  -2   5   2       12.08       10.53      4.78 o 
  -1   5   2      742.08      789.04     21.10 o 
   0   5   2      596.57      591.08     17.20 o 
   1   5   2      680.23      654.73     18.32 o 
   2   5   2     3818.04     3823.02     76.84 o 
   3   5   2      966.23      969.18     26.00 o 
   4   5   2      844.96      760.95     19.91 o 
   5   5   2      578.24      590.28     16.98 o 
   6   5   2      619.53      556.42     23.11 o 
   7   5   2      454.45      372.31     20.33 o 
   8   5   2      738.14      706.58     35.17 o 
   9   5   2      111.69      125.76     15.25 o 
  10   5   2        9.52        0.00     10.26 o 
  11   5   2      130.10      178.80     18.82 o 
  12   5   2      244.87      250.79     22.60 o 
  13   5   2      499.05      604.52     37.19 o 
  14   5   2       43.45       46.91     16.68 o 
  15   5   2      256.04      233.26     25.50 o 
  16   5   2        9.88        0.00     16.88 o 
 -15   6   2      134.97      130.91     26.24 o 
 -14   6   2      247.47      270.20     32.71 o 
 -13   6   2       55.08       73.72     20.39 o 
 -12   6   2     1614.16     1578.94     65.73 o 
 -11   6   2      287.70      303.84     29.53 o 
 -10   6   2      467.73      471.64     25.50 o 
  -9   6   2       56.80       30.95     11.24 o 
  -8   6   2       18.59       17.06      9.40 o 
  -7   6   2      891.16      849.01     42.84 o 
  -6   6   2     1554.88     1493.08     32.42 o 
  -5   6   2     1828.69     1649.36     57.43 o 
  -4   6   2      703.15      637.73     20.24 o 
  -3   6   2       41.51       36.07      6.64 o 
  -2   6   2       62.86       64.81      8.72 o 
  -1   6   2     4154.09     3793.08     76.38 o 
   0   6   2      173.26      139.96      9.73 o 
   1   6   2     2770.77     2849.21     59.37 o 
   2   6   2        4.61        8.51      8.05 o 
   3   6   2      512.06      438.20     19.47 o 
   4   6   2     4283.34     4188.60     98.17 o 
   5   6   2       86.77       58.21     10.15 o 
   6   6   2     4630.80     4598.46    108.65 o 
   7   6   2        1.90        0.00      7.93 o 
   8   6   2       50.84       51.21     11.55 o 
   9   6   2       34.28       35.77     11.41 o 
  10   6   2        4.33        0.00     10.56 o 
  11   6   2     1396.63     1539.34     51.97 o 
  12   6   2       73.09       81.14     17.67 o 
  13   6   2      443.34      466.84     38.79 o 
  14   6   2      171.03      165.78     27.97 o 
  15   6   2        0.27        0.00     19.14 o 
 -15   7   2       10.70        0.00     19.58 o 
 -14   7   2        3.53        0.00     36.41 o 
 -13   7   2        9.68        0.00     16.71 o 
 -12   7   2        7.26        1.44     15.39 o 
 -11   7   2        7.91        0.00     14.22 o 
 -10   7   2       19.18       30.26     17.04 o 
  -9   7   2       34.89       55.94     13.50 o 
  -8   7   2       44.72       29.35     11.16 o 
  -7   7   2        1.48        3.73     10.54 o 
  -6   7   2        3.10        1.85      6.67 o 
  -5   7   2       59.68       75.03      9.89 o 
  -4   7   2       66.44       61.77      9.00 o 
  -3   7   2      563.75      522.09     22.38 o 
  -2   7   2     1060.96     1007.91     30.29 o 
  -1   7   2      230.18      215.85     16.61 o 
   0   7   2      120.50      131.78     10.40 o 
   1   7   2     1726.33     1745.48     54.49 o 
   2   7   2      526.39      436.71     25.97 o 
   3   7   2      141.02      168.81     14.65 o 
   4   7   2      138.05      143.62     14.23 o 
   5   7   2       21.44       41.36     11.08 o 
   6   7   2       93.75      132.71     15.45 o 
   7   7   2       62.07       44.21     11.84 o 
   8   7   2      119.02      164.74     17.75 o 
   9   7   2      466.14      467.20     44.51 o 
  10   7   2        9.25        6.07     11.77 o 
  11   7   2      126.01      144.68     21.65 o 
  12   7   2       22.80       23.51     14.45 o 
  13   7   2        0.52        4.98     14.82 o 
  14   7   2       16.46       33.69     17.35 o 
  15   7   2       45.40       70.71     20.81 o 
 -14   8   2       60.87      122.10     29.83 o 
 -13   8   2       60.13       66.52     23.40 o 
 -12   8   2       51.15       21.18     51.23 o 
 -11   8   2       98.81       78.47     20.94 o 
 -10   8   2      162.99      151.11     29.77 o 
  -9   8   2     1406.64     1446.13     60.69 o 
  -8   8   2      186.06      200.73     18.94 o 
  -7   8   2      365.55      380.89     23.45 o 
  -6   8   2       36.62       25.49     11.41 o 
  -5   8   2        2.06       11.96      8.23 o 
  -4   8   2     1455.54     1450.40     38.33 o 
  -3   8   2       69.22       59.36      9.76 o 
  -2   8   2      728.75      729.92     29.92 o 
  -1   8   2        8.63        6.16      7.23 o 
   0   8   2        5.33        0.00      7.39 o 
   1   8   2      525.19      552.56     30.78 o 
   2   8   2      110.39      119.89     22.81 o 
   3   8   2     1271.32     1257.50     49.95 o 
   4   8   2      845.95      828.76     31.76 o 
   5   8   2       54.88       56.80     12.47 o 
   6   8   2      944.07      885.19     34.51 o 
   7   8   2       39.32       62.63     13.82 o 
   8   8   2     1241.03     1224.17     43.91 o 
   9   8   2      522.71      576.12     31.66 o 
  10   8   2       90.30      134.90     20.59 o 
  11   8   2      187.50      188.43     21.89 o 
  12   8   2       31.80       14.18     15.15 o 
  13   8   2       37.99       48.53     20.55 o 
  14   8   2       70.33      104.86     21.06 o 
 -13   9   2      148.82      186.01     33.50 o 
 -12   9   2       20.36       30.78     23.51 o 
 -11   9   2      494.99      515.59     41.87 o 
 -10   9   2       68.17       60.17     20.69 o 
  -9   9   2       48.21       37.52     17.83 o 
  -8   9   2      618.31      645.27     32.23 o 
  -7   9   2      431.70      458.38     39.83 o 
  -6   9   2      326.90      373.73     23.95 o 
  -5   9   2      457.87      510.19     26.75 o 
  -4   9   2       10.11        0.00      9.59 o 
  -3   9   2      735.39      753.63     64.35 o 
  -2   9   2      944.77      902.72     33.06 o 
  -1   9   2      806.66      803.25     30.55 o 
   0   9   2     1636.18     1698.19     93.63 o 
   1   9   2      259.95      222.25     22.50 o 
   2   9   2     1011.08      968.50     44.01 o 
   3   9   2        3.53       28.33     13.14 o 
   4   9   2       38.76       20.24     14.62 o 
   5   9   2      484.92      446.60     26.13 o 
   6   9   2       13.44        0.00     11.09 o 
   7   9   2     1882.47     1962.57     60.96 o 
   8   9   2      211.45      247.30     23.12 o 
   9   9   2      219.14      222.99     22.98 o 
  10   9   2      521.57      527.17     47.34 o 
  11   9   2       65.02       67.97     17.93 o 
  12   9   2      272.43      327.70     38.98 o 
  13   9   2       27.76       18.64     17.10 o 
 -12  10   2        1.44       15.14     28.11 o 
 -11  10   2        0.67        0.00     32.28 o 
 -10  10   2       35.42       84.58     24.89 o 
  -9  10   2       32.40       63.69     22.37 o 
  -8  10   2        5.30       18.15     17.68 o 
  -7  10   2       20.47       20.72     14.60 o 
  -6  10   2      137.95      151.70     27.06 o 
  -5  10   2       39.05       36.35     18.44 o 
  -4  10   2       86.20       87.96     15.54 o 
  -3  10   2        0.24        0.36     10.48 o 
  -2  10   2        5.64        5.73     10.74 o 
  -1  10   2        4.19        3.42     13.25 o 
   0  10   2        0.05        0.00     13.16 o 
   1  10   2       15.06       29.14     19.40 o 
   2  10   2       26.28       15.13     16.56 o 
   3  10   2       24.42        6.38     14.40 o 
   4  10   2       90.71       59.53     18.04 o 
   5  10   2       32.36        8.88     20.88 o 
   6  10   2        0.49        3.99     13.13 o 
   7  10   2      204.64      177.95     21.82 o 
   8  10   2       19.34       17.78     14.90 o 
   9  10   2      170.52      159.04     21.99 o 
  10  10   2        7.74       19.33     16.17 o 
  11  10   2        0.18        0.00     15.23 o 
  12  10   2        6.77        0.00     25.78 o 
 -10  11   2       82.93       71.15     28.54 o 
  -9  11   2        0.17        0.00     20.90 o 
  -8  11   2      181.84      210.12     45.30 o 
  -7  11   2       20.67       18.23     19.40 o 
  -6  11   2       77.19       70.71     17.13 o 
  -5  11   2      357.97      333.09     25.95 o 
  -4  11   2        4.25       10.48     13.01 o 
  -3  11   2      665.44      613.14     41.79 o 
  -2  11   2       23.44       25.38     17.16 o 
  -1  11   2      432.03      467.31     35.49 o 
   0  11   2      377.60      358.03     41.31 o 
   1  11   2        9.94       11.44     28.93 o 
   2  11   2      254.15      244.57     29.02 o 
   3  11   2      270.41      307.08     30.80 o 
   4  11   2      245.16      291.52     31.21 o 
   5  11   2      410.37      346.89     33.19 o 
   6  11   2        8.27        8.41     18.05 o 
   7  11   2      111.54      133.19     21.28 o 
   8  11   2       68.33       89.78     19.66 o 
   9  11   2       57.98       55.74     18.24 o 
  10  11   2      141.53      140.70     22.84 o 
  -8  12   2       13.66       22.82     39.37 o 
  -7  12   2      182.64      167.18     30.03 o 
  -6  12   2       87.04       92.81     25.36 o 
  -5  12   2      115.46      136.89     20.62 o 
  -4  12   2      357.28      355.75     40.08 o 
  -3  12   2       11.21        0.00     16.22 o 
  -2  12   2      368.95      341.28     34.04 o 
  -1  12   2      110.18      114.60     23.20 o 
   0  12   2       63.56       11.47     17.30 o 
   1  12   2      293.70      324.27     33.56 o 
   2  12   2       21.84       53.02     21.28 o 
   3  12   2      188.61      180.55     27.26 o 
   4  12   2      164.64      184.88     44.72 o 
   5  12   2        1.81       14.44     18.39 o 
   6  12   2      190.62      217.53     30.47 o 
   7  12   2       31.80        0.00     37.37 o 
   8  12   2       35.49       44.90     34.41 o 
  -5  13   2        0.02       31.19     27.06 o 
  -4  13   2       13.94       21.96     20.40 o 
  -3  13   2        3.66        4.45     21.59 o 
  -2  13   2       33.56       15.60     19.25 o 
  -1  13   2        2.69        3.67     18.73 o 
   0  13   2        0.57        0.00     23.20 o 
   1  13   2        8.71        0.00     17.32 o 
   2  13   2       12.46        8.21     19.77 o 
   3  13   2        0.55        7.87     18.90 o 
   4  13   2       10.20        2.71     19.07 o 
   5  13   2        0.66        0.00     17.77 o 
 -17   1   3      143.89      191.00     41.63 o 
 -16   1   3      152.74      167.67     37.76 o 
 -15   1   3       57.32       54.45     20.36 o 
 -14   1   3       59.94       63.55     15.50 o 
 -13   1   3      487.03      458.94     28.58 o 
 -12   1   3       63.46       86.24     11.78 o 
 -11   1   3     2974.28     2974.02     64.89 o 
 -10   1   3        0.15        0.00      6.46 o 
  -9   1   3     4098.45     3911.72     90.74 o 
  -8   1   3     2327.36     2323.75     49.83 o 
  -7   1   3     1549.92     1409.16     32.55 o 
  -6   1   3     3207.06     3321.54     64.99 o 
  -5   1   3       72.26       81.73      6.04 o 
  -4   1   3     2012.29     1910.48     41.63 o 
  -3   1   3     1933.50     1835.56     35.87 o 
  -2   1   3      810.41      880.61     22.08 o 
  -1   1   3       64.34       57.18      3.39 o 
   0   1   3     1386.98     1554.36     34.66 o 
   1   1   3     2337.48     2527.36     48.17 o 
   2   1   3    12020.42    13046.88    275.74 o 
   3   1   3      235.27      196.88     12.15 o 
   4   1   3     3929.34     4053.81     62.85 o 
   5   1   3       32.59       43.86      6.50 o 
   6   1   3      889.66      783.89     16.12 o 
   7   1   3     4257.82     4114.30     80.44 o 
   8   1   3      479.45      406.30     17.40 o 
   9   1   3     2990.83     2913.10     61.72 o 
  10   1   3       21.46       14.25      6.90 o 
  11   1   3      187.30      184.09     16.29 o 
  12   1   3      827.86      803.38     32.14 o 
  13   1   3        6.26        7.38     10.98 o 
  14   1   3      788.02      774.04     45.68 o 
  15   1   3       41.36       21.28     17.44 o 
  16   1   3      276.53      254.54     33.03 o 
  17   1   3      149.41      181.90     32.33 o 
 -17   2   3      121.09      107.23     36.21 o 
 -16   2   3      255.48      323.09     48.33 o 
 -15   2   3      305.07      382.12     48.59 o 
 -14   2   3        4.27        9.91     12.80 o 
 -13   2   3      134.96      205.93     39.61 o 
 -12   2   3     1073.35     1000.58     36.73 o 
 -11   2   3      368.43      319.79     16.95 o 
 -10   2   3     2821.17     2821.53     61.24 o 
  -9   2   3        5.97        8.92      8.92 o 
  -8   2   3      399.60      420.84     15.99 o 
  -7   2   3     3161.29     3036.30     61.57 o 
  -6   2   3      943.48      902.53     22.69 o 
  -5   2   3     8272.67     8596.20    156.92 o 
  -4   2   3      837.62      841.22     23.78 o 
  -3   2   3     1660.75     1701.29     34.29 o 
  -2   2   3     7090.93     7545.34    157.80 o 
  -1   2   3      571.25      543.17     13.33 o 
   0   2   3      897.00      794.59     17.89 o 
   1   2   3        8.85        7.48      2.52 o 
   2   2   3     8026.96     8632.95    157.83 o 
   3   2   3    12835.80    13452.49    245.09 o 
   4   2   3      245.59      339.21     12.21 o 
   5   2   3     1341.99     1226.56     22.28 o 
   6   2   3       11.66       15.86      4.06 o 
   7   2   3     1254.61     1194.05     36.91 o 
   8   2   3     1814.09     1693.52     39.02 o 
   9   2   3       37.46       48.85      7.74 o 
  10   2   3      699.33      590.41     26.58 o 
  11   2   3      617.08      625.25     27.78 o 
  12   2   3       77.33       96.63     14.95 o 
  13   2   3      662.06      609.58     30.90 o 
  14   2   3       81.60       84.96     16.64 o 
  15   2   3      405.29      441.75     44.72 o 
  16   2   3      215.69      207.22     31.22 o 
  17   2   3       48.88       48.94     27.12 o 
 -17   3   3        0.08        2.32     26.03 o 
 -16   3   3        0.55       32.35     27.97 o 
 -15   3   3       50.79       50.62     20.17 o 
 -14   3   3        2.11       23.62     16.79 o 
 -13   3   3       45.88       37.62     13.11 o 
 -12   3   3       19.54       13.64     12.94 o 
 -11   3   3      260.61      266.93     16.25 o 
 -10   3   3      160.90      148.59     18.53 o 
  -9   3   3      134.53      156.40     11.64 o 
  -8   3   3      212.03      232.30     13.82 o 
  -7   3   3       64.99       58.49      9.39 o 
  -6   3   3     1546.13     1512.39     55.86 o 
  -5   3   3      779.73      820.97     20.99 o 
  -4   3   3      534.56      558.70     13.99 o 
  -3   3   3      730.82      789.57     17.21 o 
  -2   3   3      220.51      230.92      8.94 o 
  -1   3   3       32.27       24.83      4.07 o 
   0   3   3      155.27      139.19      6.92 o 
   1   3   3      117.75      150.17      6.80 o 
   2   3   3        5.93        3.66      3.37 o 
   3   3   3      404.46      402.17     13.63 o 
   4   3   3        4.98        8.47      4.58 o 
   5   3   3      196.16      272.52     12.74 o 
   6   3   3      127.62      142.81      7.36 o 
   7   3   3        1.91        0.00      4.16 o 
   8   3   3        1.34        0.00      7.01 o 
   9   3   3        2.94        0.00      7.74 o 
  10   3   3      135.06      168.51     16.61 o 
  11   3   3       69.40       83.42     14.20 o 
  12   3   3       42.36       43.85     15.97 o 
  13   3   3      182.83      206.18     20.96 o 
  14   3   3        0.17        1.06     12.42 o 
  15   3   3        0.20       16.11     14.71 o 
  16   3   3        0.58        0.00     16.25 o 
  17   3   3       45.10       44.58     28.16 o 
 -16   4   3       81.25       72.69     34.41 o 
 -15   4   3      453.15      472.99     43.30 o 
 -14   4   3       10.63        0.00     17.98 o 
 -13   4   3      749.14      712.48     42.13 o 
 -12   4   3      524.52      536.98     43.17 o 
 -11   4   3      667.80      621.87     28.04 o 
 -10   4   3     2091.46     2024.94     47.85 o 
  -9   4   3        1.44        1.57      6.64 o 
  -8   4   3     2356.66     2345.91     63.13 o 
  -7   4   3     1407.05     1407.89     30.02 o 
  -6   4   3      258.75      268.24     10.69 o 
  -5   4   3    10336.29    10617.56    174.68 o 
  -4   4   3     2256.58     2346.94     43.38 o 
  -3   4   3    12767.25    13428.89    245.35 o 
  -2   4   3     1232.22     1139.37     26.66 o 
  -1   4   3     2672.99     2736.65     54.93 o 
   0   4   3     1246.84     1117.60     25.73 o 
   1   4   3     1696.76     1839.64     40.76 o 
   2   4   3     3287.94     3191.00     62.74 o 
   3   4   3    10609.74    10849.75    234.85 o 
   4   4   3     1346.03     1342.57     32.81 o 
   5   4   3     4865.20     5226.50    128.37 o 
   6   4   3       46.79       28.56      6.82 o 
   7   4   3      125.69      116.27     12.59 o 
   8   4   3     2065.58     1999.73     55.59 o 
   9   4   3       13.64       10.48      9.86 o 
  10   4   3     1558.90     1617.76     50.10 o 
  11   4   3      219.53      211.31     19.83 o 
  12   4   3      305.50      293.12     23.70 o 
  13   4   3     1102.32     1105.56     43.17 o 
  14   4   3       48.30       43.85     16.17 o 
  15   4   3      313.83      309.59     27.40 o 
  16   4   3      127.98       95.56     21.58 o 
 -16   5   3       13.92        0.00     21.05 o 
 -15   5   3       39.71       22.91     25.71 o 
 -14   5   3      301.53      300.31     32.17 o 
 -13   5   3      217.62      172.86     25.28 o 
 -12   5   3      513.12      446.62     33.91 o 
 -11   5   3      249.49      274.43     39.95 o 
 -10   5   3      815.69      715.28     37.97 o 
  -9   5   3      215.28      232.30     14.28 o 
  -8   5   3      189.08      167.83     12.06 o 
  -7   5   3      112.63       79.57      7.74 o 
  -6   5   3     2154.47     2217.66     43.37 o 
  -5   5   3      352.64      357.70     12.64 o 
  -4   5   3     1279.87     1298.63     31.40 o 
  -3   5   3     4445.30     4537.03     88.84 o 
  -2   5   3     2865.51     2837.77     58.35 o 
  -1   5   3     3423.25     3358.65     68.19 o 
   0   5   3      249.68      247.48     10.94 o 
   1   5   3     1888.16     1842.93     44.42 o 
   2   5   3     6225.85     6718.81    150.23 o 
   3   5   3      155.07      147.17     11.80 o 
   4   5   3     2258.68     2200.76     62.05 o 
   5   5   3       93.20       63.72      8.79 o 
   6   5   3     2714.21     2398.40    178.31 o 
   7   5   3     1980.33     1877.85    125.55 o 
   8   5   3        8.63       16.33     11.75 o 
   9   5   3      189.30      194.67     18.24 o 
  10   5   3      132.58      163.92     18.04 o 
  11   5   3     1380.70     1309.23     46.03 o 
  12   5   3      507.86      558.08     31.27 o 
  13   5   3       83.87       76.04     24.36 o 
  14   5   3       15.49       35.88     16.17 o 
  15   5   3       91.48       61.84     19.14 o 
  16   5   3       34.60       56.13     34.67 o 
 -15   6   3        1.38       21.37     21.16 o 
 -14   6   3        0.17        0.00     18.95 o 
 -13   6   3       23.86       36.15     19.86 o 
 -12   6   3      278.63      320.34     31.73 o 
 -11   6   3        3.83        0.00     17.66 o 
 -10   6   3      195.93      234.17     40.02 o 
  -9   6   3        0.43       25.51     13.35 o 
  -8   6   3       56.44       61.30      9.73 o 
  -7   6   3      101.78      117.69     18.35 o 
  -6   6   3      237.17      224.02     11.46 o 
  -5   6   3      774.89      752.98     20.97 o 
  -4   6   3        3.59        6.29      6.05 o 
  -3   6   3       84.17       83.72     10.76 o 
  -2   6   3       63.29       73.87      9.10 o 
  -1   6   3      290.57      322.47     16.47 o 
   0   6   3      123.92      113.72      9.12 o 
   1   6   3        0.25        1.64      4.73 o 
   2   6   3     1122.07     1073.49     34.16 o 
   3   6   3       10.68       17.29      7.74 o 
   4   6   3        7.40        0.00      8.05 o 
   5   6   3      526.15      495.46     35.95 o 
   6   6   3      607.77      624.23     45.33 o 
   7   6   3     1098.61     1095.07     37.63 o 
   8   6   3      254.45      239.72     19.14 o 
   9   6   3      115.14      113.81     15.73 o 
  10   6   3       40.22       40.99     13.37 o 
  11   6   3      724.74      698.60     34.77 o 
  12   6   3       30.88       45.75     18.99 o 
  13   6   3      145.18      153.20     26.15 o 
  14   6   3        8.14       57.97     22.28 o 
  15   6   3        2.24        0.00     20.99 o 
 -15   7   3       53.16       60.44     30.29 o 
 -14   7   3      181.73      219.41     30.86 o 
 -13   7   3        2.31        6.65     17.02 o 
 -12   7   3       52.19       82.55     21.56 o 
 -11   7   3      695.98      754.77     62.31 o 
 -10   7   3       83.78      109.39     21.12 o 
  -9   7   3     1507.63     1534.97     61.72 o 
  -8   7   3      112.51      156.13     15.93 o 
  -7   7   3      615.16      670.83     23.46 o 
  -6   7   3      339.75      298.22     18.08 o 
  -5   7   3      304.52      272.02     17.63 o 
  -4   7   3     2624.98     2586.35     57.34 o 
  -3   7   3     1670.58     1694.60     40.94 o 
  -2   7   3     1739.83     1676.04     40.53 o 
  -1   7   3     1299.64     1182.62     30.98 o 
   0   7   3      487.68      475.79     17.80 o 
   1   7   3     1356.88     1226.65     55.90 o 
   2   7   3     2562.17     2564.03     81.05 o 
   3   7   3     1197.78     1113.52     37.41 o 
   4   7   3     3311.95     3323.06     82.80 o 
   5   7   3      222.73      200.15     17.33 o 
   6   7   3      822.85      805.13     40.94 o 
   7   7   3     1145.57     1052.27     37.99 o 
   8   7   3      971.94      920.83     36.15 o 
   9   7   3     2131.33     2140.74     99.51 o 
  10   7   3       71.59       90.52     25.99 o 
  11   7   3       79.16      102.16     17.42 o 
  12   7   3      308.16      355.53     28.30 o 
  13   7   3       22.45       31.65     16.94 o 
  14   7   3      368.90      411.59     33.10 o 
  15   7   3        8.03       16.94     21.39 o 
 -14   8   3        4.73       17.82     23.86 o 
 -13   8   3       54.69       56.93     23.64 o 
 -12   8   3       91.97       76.38     41.37 o 
 -11   8   3      305.06      255.37     29.88 o 
 -10   8   3      180.24      145.61     25.20 o 
  -9   8   3       20.74       45.19     17.58 o 
  -8   8   3        5.04       20.76     14.57 o 
  -7   8   3      649.21      713.69     36.73 o 
  -6   8   3      177.88      211.26     14.72 o 
  -5   8   3      717.21      716.74     24.92 o 
  -4   8   3      367.30      357.14     18.10 o 
  -3   8   3      217.75      173.13     13.63 o 
  -2   8   3     2031.13     2078.48     49.34 o 
  -1   8   3       13.73        5.03      7.31 o 
   0   8   3     4066.26     4059.53     84.25 o 
   1   8   3        6.35        0.00      9.09 o 
   2   8   3     1307.30     1237.13     41.48 o 
   3   8   3      344.11      328.82     25.60 o 
   4   8   3       27.32       32.08     12.65 o 
   5   8   3      399.48      400.22     36.65 o 
   6   8   3       60.22       49.71     13.21 o 
   7   8   3      538.42      566.86     54.85 o 
   8   8   3      729.78      687.30     47.51 o 
   9   8   3      201.06      177.23     24.73 o 
  10   8   3      290.22      287.31     25.22 o 
  11   8   3      252.50      261.17     24.89 o 
  12   8   3      100.76       83.42     19.28 o 
  13   8   3       15.99        0.00     15.05 o 
  14   8   3        0.13       21.11     17.92 o 
 -13   9   3       28.68        1.35     24.68 o 
 -12   9   3        8.68        7.87     21.12 o 
 -11   9   3       10.61        2.85     19.35 o 
 -10   9   3        0.83        4.86     17.38 o 
  -9   9   3       28.88       24.28     17.53 o 
  -8   9   3      207.73      254.01     28.34 o 
  -7   9   3        5.52        0.00     13.84 o 
  -6   9   3      188.85      197.24     19.01 o 
  -5   9   3        9.06       13.32     12.14 o 
  -4   9   3       12.59       24.77     15.25 o 
  -3   9   3        1.20        1.34      8.55 o 
  -2   9   3      391.37      391.83     19.79 o 
  -1   9   3      246.58      224.73     15.82 o 
   0   9   3        0.03        0.00      9.74 o 
   1   9   3      192.46      197.43     22.07 o 
   2   9   3        2.38        0.00     10.13 o 
   3   9   3      415.81      412.45     30.53 o 
   4   9   3      150.14      147.34     21.59 o 
   5   9   3       38.48       46.90     15.96 o 
   6   9   3      650.38      623.53     64.92 o 
   7   9   3      149.26      129.63     18.74 o 
   8   9   3       24.62       20.10     13.54 o 
   9   9   3       47.16       53.76     16.13 o 
  10   9   3       55.55       55.77     18.61 o 
  11   9   3      106.47      109.92     19.98 o 
  12   9   3        6.36       34.49     16.42 o 
  13   9   3       97.82      114.88     25.74 o 
 -12  10   3        2.56        0.00     26.18 o 
 -11  10   3       23.08       30.29     25.28 o 
 -10  10   3      197.92      235.95     64.12 o 
  -9  10   3       22.92       15.48     42.08 o 
  -8  10   3      580.07      614.51     52.39 o 
  -7  10   3      247.36      245.80     44.72 o 
  -6  10   3       21.38       28.11     16.73 o 
  -5  10   3      167.96      143.24     18.18 o 
  -4  10   3      346.75      333.54     28.95 o 
  -3  10   3      551.12      600.88     28.60 o 
  -2  10   3      582.56      585.77     45.65 o 
  -1  10   3      509.67      480.61     33.22 o 
   0  10   3      920.12      971.12     46.06 o 
   1  10   3      817.01      756.91     40.69 o 
   2  10   3      248.13      224.77     25.70 o 
   3  10   3      761.62      805.42     71.14 o 
   4  10   3      327.25      285.30     29.04 o 
   5  10   3      385.77      448.28     35.29 o 
   6  10   3      175.96      141.24     23.48 o 
   7  10   3       30.60       17.23     16.77 o 
   8  10   3      477.60      468.17     31.67 o 
   9  10   3        1.71        0.00     13.72 o 
  10  10   3      160.35      170.02     24.07 o 
  11  10   3       23.23       19.02     16.69 o 
 -10  11   3       59.70       69.13     28.33 o 
  -9  11   3       49.48       54.08     25.10 o 
  -8  11   3       21.34       13.26     20.87 o 
  -7  11   3      110.15      136.54     26.29 o 
  -6  11   3      222.96      274.58     42.66 o 
  -5  11   3       57.27       59.69     19.40 o 
  -4  11   3       92.20       76.32     16.49 o 
  -3  11   3      127.17      146.43     23.98 o 
  -2  11   3        5.59        2.56     17.11 o 
  -1  11   3      608.08      535.94     37.59 o 
   0  11   3       53.06       58.78     19.13 o 
   1  11   3      459.71      511.95     88.92 o 
   2  11   3       20.86       11.40     26.68 o 
   3  11   3        0.14        5.09     15.95 o 
   4  11   3      312.70      303.24     31.49 o 
   5  11   3      155.54      206.53     39.31 o 
   6  11   3      214.75      227.14     47.36 o 
   7  11   3      111.46       94.42     24.15 o 
   8  11   3        1.36        0.00     16.30 o 
   9  11   3        6.50       14.01     22.17 o 
  10  11   3       35.49       47.94     26.82 o 
  -8  12   3       16.20        0.00     23.06 o 
  -7  12   3       70.71       73.42     26.52 o 
  -6  12   3        5.99        0.00     19.26 o 
  -5  12   3       29.41       17.14     27.84 o 
  -4  12   3        5.96        0.00     23.84 o 
  -3  12   3        4.97        0.00     16.63 o 
  -2  12   3      196.35      184.62     27.32 o 
  -1  12   3        1.87       12.92     19.27 o 
   0  12   3      375.88      363.17     65.73 o 
   1  12   3        0.26        0.00     16.23 o 
   2  12   3        6.50       15.70     17.80 o 
   3  12   3        0.53        0.00     17.14 o 
   4  12   3        1.11       16.98     19.36 o 
   5  12   3      167.02      182.07     32.03 o 
   6  12   3        0.08        2.96     18.68 o 
   7  12   3       83.99      100.69     24.74 o 
   8  12   3        1.50        0.00     17.22 o 
  -5  13   3       14.38        4.90     25.52 o 
  -4  13   3      305.75      290.36     48.97 o 
  -3  13   3      217.55      155.04     38.92 o 
  -2  13   3      142.17      172.30     28.76 o 
  -1  13   3      126.85      142.31     26.79 o 
   0  13   3        0.87        8.47     18.60 o 
   1  13   3       69.79       51.77     32.67 o 
   2  13   3      147.76      160.48     27.46 o 
   3  13   3       63.72       69.14     23.51 o 
   4  13   3      217.58      236.76     32.54 o 
   5  13   3       15.10       50.54     24.62 o 
 -17   0   4      100.56      104.13     37.37 o 
 -16   0   4      463.83      342.17     49.62 o 
 -15   0   4        3.38        0.00     23.07 o 
 -14   0   4      165.40      160.45     35.96 o 
 -13   0   4     1045.16      935.26     63.92 o 
 -12   0   4       37.74       75.65     26.55 o 
 -11   0   4     2671.65     2684.64     84.67 o 
 -10   0   4        8.85       19.93     11.21 o 
  -9   0   4     1170.73     1158.37     49.10 o 
  -8   0   4     3361.36     3297.59     94.65 o 
  -7   0   4        2.46        9.06      9.34 o 
  -6   0   4    12216.31    12267.03    313.42 o 
  -5   0   4      211.40      247.38     28.87 o 
  -4   0   4     5147.58     5707.53    147.95 o 
  -3   0   4       20.31       26.40      4.41 o 
  -2   0   4     9363.69    10563.99    266.62 o 
  -1   0   4   125702.43   127146.48   3162.82 o 
   0   0   4    29741.41    31985.77    797.08 o 
   1   0   4     6808.13     7058.58    259.56 o 
   2   0   4      913.74      932.42     43.43 o 
   3   0   4     2652.09     2878.35     81.33 o 
   4   0   4     4525.78     4423.31    170.50 o 
   5   0   4    15231.71    16108.99    337.21 o 
   6   0   4     1269.85     1126.02     30.61 o 
   7   0   4     4423.10     4511.48    101.27 o 
   8   0   4      986.34     1123.75     40.96 o 
   9   0   4     2884.40     2748.17     83.57 o 
  10   0   4     2446.16     2494.54     78.88 o 
  11   0   4      302.28      349.25     24.83 o 
  12   0   4      959.42     1025.73     67.66 o 
  13   0   4      114.40      192.93     35.96 o 
  14   0   4      280.63      352.99     47.17 o 
  15   0   4      424.81      499.78     57.35 o 
  16   0   4       10.50        0.00     26.42 o 
  17   0   4      518.84      604.05     71.01 o 
 -17   1   4       58.62       58.90     30.80 o 
 -16   1   4        6.17        0.00     18.79 o 
 -15   1   4      515.45      511.75     56.83 o 
 -14   1   4       20.99       26.41     17.80 o 
 -13   1   4       50.84       50.44     17.77 o 
 -12   1   4        3.61        0.00     10.01 o 
 -11   1   4      726.21      668.93     28.21 o 
 -10   1   4     1454.98     1310.52     45.13 o 
  -9   1   4      197.42      182.43     11.71 o 
  -8   1   4     2120.18     2190.79     47.56 o 
  -7   1   4       23.93       27.29      5.64 o 
  -6   1   4       24.79        9.26      4.30 o 
  -5   1   4     1605.47     1546.61     32.67 o 
  -4   1   4      679.02      614.74     15.16 o 
  -3   1   4    14954.97    16085.32    329.35 o 
  -2   1   4     5044.39     5374.09    113.31 o 
  -1   1   4     4995.52     5524.04    115.87 o 
   0   1   4      436.69      502.48     14.03 o 
   1   1   4     9809.84    10847.61    224.72 o 
   2   1   4     3356.61     3782.25     84.56 o 
   3   1   4    12333.07    12795.69    272.30 o 
   4   1   4        1.91        0.00      3.25 o 
   5   1   4        3.38        4.35      2.73 o 
   6   1   4     2602.99     2736.12     45.17 o 
   7   1   4     1555.86     1684.96     30.45 o 
   8   1   4     5202.11     5095.57     99.29 o 
   9   1   4      124.09      128.81     10.51 o 
  10   1   4     1110.98     1146.50     38.12 o 
  11   1   4        8.13        0.52      9.21 o 
  12   1   4      207.24      220.64     19.82 o 
  13   1   4      156.88      148.57     23.19 o 
  14   1   4      250.77      250.55     29.18 o 
  15   1   4      130.87      124.77     25.09 o 
  16   1   4       48.89       40.07     22.62 o 
  17   1   4        4.99        0.00     24.96 o 
 -17   2   4        7.07       57.48     29.00 o 
 -16   2   4      109.37      126.43     37.37 o 
 -15   2   4      109.22      112.04     24.36 o 
 -14   2   4      202.02      280.42     53.35 o 
 -13   2   4        3.21       12.91     13.83 o 
 -12   2   4      136.05      144.97     16.94 o 
 -11   2   4      556.08      503.46     25.32 o 
 -10   2   4     1598.49     1593.44     47.14 o 
  -9   2   4     2849.99     2879.51     61.21 o 
  -8   2   4     1593.41     1643.66     38.04 o 
  -7   2   4      432.28      388.99     17.06 o 
  -6   2   4     2670.75     2849.92     57.17 o 
  -5   2   4     2247.94     2213.63     45.02 o 
  -4   2   4     6645.00     7103.93    130.02 o 
  -3   2   4       16.67       11.39      2.90 o 
  -2   2   4       21.11       20.75      3.95 o 
  -1   2   4     1096.29     1186.90     28.48 o 
   0   2   4       35.97       31.45      3.69 o 
   1   2   4     1448.63     1533.52     31.63 o 
   2   2   4      656.24      550.42     14.29 o 
   3   2   4     3499.94     3830.16     73.53 o 
   4   2   4     1278.70     1334.18     41.52 o 
   5   2   4       45.75       37.43      6.23 o 
   6   2   4      625.56      674.36     14.79 o 
   7   2   4     3760.53     3837.03     82.26 o 
   8   2   4     1043.29     1014.28     39.44 o 
   9   2   4     1478.53     1425.53     60.72 o 
  10   2   4      254.41      193.51     17.19 o 
  11   2   4       33.13       36.78     11.92 o 
  12   2   4       73.88       77.94     20.95 o 
  13   2   4       18.73       17.56     21.18 o 
  14   2   4      134.72      149.44     19.63 o 
  15   2   4       58.53       42.85     20.25 o 
  16   2   4       11.53       25.48     23.81 o 
  17   2   4       51.20       49.10     28.29 o 
 -17   3   4      154.25      196.54     43.82 o 
 -16   3   4       13.47      100.65     33.38 o 
 -15   3   4      126.26      105.81     33.77 o 
 -14   3   4      536.81      627.11     59.80 o 
 -13   3   4      436.42      390.11     25.82 o 
 -12   3   4     2111.53     2185.79     62.33 o 
 -11   3   4      675.64      719.81     64.53 o 
 -10   3   4      732.96      788.06     40.47 o 
  -9   3   4      361.53      323.86     15.29 o 
  -8   3   4        9.85       15.09      6.17 o 
  -7   3   4     6146.89     6140.00    116.70 o 
  -6   3   4      133.28      134.40      8.67 o 
  -5   3   4     6129.13     6564.12    122.26 o 
  -4   3   4     2680.71     2710.84     53.88 o 
  -3   3   4     1244.30     1216.28     24.52 o 
  -2   3   4     2369.85     2286.73     49.00 o 
  -1   3   4      518.74      457.89     18.85 o 
   0   3   4      367.16      264.72     15.74 o 
   1   3   4      414.39      436.03     30.61 o 
   2   3   4       40.80       32.24      3.97 o 
   3   3   4    19548.47    21807.08    461.15 o 
   4   3   4     2225.22     2101.26     45.87 o 
   5   3   4     8011.52     8494.00    160.67 o 
   6   3   4      679.39      570.33     20.24 o 
   7   3   4      620.87      560.31     19.97 o 
   8   3   4      796.77      775.80     29.23 o 
   9   3   4     1978.31     1993.18     56.35 o 
  10   3   4       79.49      102.46     14.27 o 
  11   3   4     2484.09     2380.90    102.51 o 
  12   3   4       43.24       61.46     14.11 o 
  13   3   4      889.92      891.93     51.68 o 
  14   3   4      108.71      111.55     18.40 o 
  15   3   4        3.76        0.00     14.39 o 
  16   3   4      470.26      511.87     81.58 o 
 -16   4   4       42.19       59.67     31.06 o 
 -15   4   4        3.34       19.07     28.61 o 
 -14   4   4      354.03      334.02     34.93 o 
 -13   4   4       21.11       47.42     18.17 o 
 -12   4   4        5.35       20.97     12.17 o 
 -11   4   4       51.06       63.66     13.74 o 
 -10   4   4      638.07      678.70     28.64 o 
  -9   4   4      837.11      813.77     42.54 o 
  -8   4   4       83.81       89.58      8.11 o 
  -7   4   4      413.63      451.17     19.48 o 
  -6   4   4      644.87      605.64     16.78 o 
  -5   4   4     2808.07     2788.65     51.26 o 
  -4   4   4        4.41       11.04      4.30 o 
  -3   4   4     3667.13     3545.33     70.11 o 
  -2   4   4      551.52      672.43     18.31 o 
  -1   4   4        5.64       24.28      5.47 o 
   0   4   4     1525.83     1717.34     36.87 o 
   1   4   4      189.15      166.48      9.08 o 
   2   4   4     1160.15     1156.77     26.44 o 
   3   4   4      589.59      617.85     22.25 o 
   4   4   4     7646.93     7971.06    151.48 o 
   5   4   4      633.92      668.97     24.65 o 
   6   4   4      108.92      106.28     10.42 o 
   7   4   4      106.55       87.96     15.77 o 
   8   4   4      475.80      550.15     39.04 o 
   9   4   4     1558.71     1670.22     50.83 o 
  10   4   4        2.50       17.89     10.86 o 
  11   4   4      159.97      166.66     18.44 o 
  12   4   4       14.78       28.90     13.29 o 
  13   4   4      219.26      194.74     21.50 o 
  14   4   4       22.78       37.37     15.21 o 
  15   4   4       26.79       18.17     16.36 o 
  16   4   4       10.61       45.91     19.51 o 
 -16   5   4        7.07        0.00     25.65 o 
 -15   5   4      208.24      225.05     30.15 o 
 -14   5   4       48.22       30.15     22.10 o 
 -13   5   4       16.10       31.49     19.36 o 
 -12   5   4      113.88      136.12     22.14 o 
 -11   5   4      457.54      390.89     25.37 o 
 -10   5   4      515.04      530.63     26.29 o 
  -9   5   4       76.42       67.77     12.10 o 
  -8   5   4     1044.35      982.09     33.91 o 
  -7   5   4      112.40      130.83      9.34 o 
  -6   5   4      159.40      152.71     10.09 o 
  -5   5   4     2314.22     2310.52     44.50 o 
  -4   5   4       17.79       10.38      5.46 o 
  -3   5   4     6850.00     7036.35    133.66 o 
  -2   5   4       80.06      112.11      8.52 o 
  -1   5   4       17.46       10.22      5.03 o 
   0   5   4        4.27        4.67      4.46 o 
   1   5   4     7531.69     7655.29    143.80 o 
   2   5   4      577.21      580.57     16.91 o 
   3   5   4     5833.38     5928.11    161.72 o 
   4   5   4      425.03      418.68     21.76 o 
   5   5   4     1330.13     1289.52     34.10 o 
   6   5   4     1156.16     1076.04     79.62 o 
   7   5   4      267.09      240.47     18.01 o 
   8   5   4      890.14      884.11     50.78 o 
   9   5   4        3.42        0.00      9.21 o 
  10   5   4      596.80      644.47     56.43 o 
  11   5   4      102.73      108.71     16.57 o 
  12   5   4       45.62       48.96     14.93 o 
  13   5   4      246.75      276.48     25.36 o 
  14   5   4      117.80      125.52     20.65 o 
  15   5   4       44.08       29.42     17.84 o 
  16   5   4       45.18       33.78     20.86 o 
 -15   6   4        1.31       11.31     20.05 o 
 -14   6   4       95.99       84.85     22.59 o 
 -13   6   4      547.56      518.38     39.14 o 
 -12   6   4        3.58        3.71     15.89 o 
 -11   6   4     1025.41     1004.82     49.02 o 
 -10   6   4       17.65        0.00     13.21 o 
  -9   6   4       29.07       59.01     12.69 o 
  -8   6   4      581.12      585.10     25.87 o 
  -7   6   4      116.92      124.37     10.06 o 
  -6   6   4     3885.60     3732.47     68.64 o 
  -5   6   4      481.96      486.30     16.18 o 
  -4   6   4      453.43      438.27     18.30 o 
  -3   6   4     2382.84     2398.03     55.79 o 
  -2   6   4      274.04      293.56     13.75 o 
  -1   6   4    10923.79    10692.73    199.40 o 
   0   6   4     2784.17     2686.20     56.79 o 
   1   6   4     1620.75     1592.55     36.90 o 
   2   6   4     2803.41     2682.66     56.52 o 
   3   6   4       56.25       73.98     10.71 o 
   4   6   4     3740.11     3788.72     93.16 o 
   5   6   4     1096.03     1071.96     31.54 o 
   6   6   4      140.02      179.15     14.38 o 
   7   6   4      324.30      340.77     21.70 o 
   8   6   4       70.60       70.01     13.34 o 
   9   6   4      325.02      282.46     22.24 o 
  10   6   4      858.17      906.44     38.14 o 
  11   6   4       72.30       76.00     19.68 o 
  12   6   4      883.90      862.91     49.25 o 
  13   6   4       16.41       10.16     18.17 o 
  14   6   4       43.28       28.78     20.41 o 
  15   6   4      122.13      119.98     29.51 o 
 -14   7   4        4.53        5.57     40.15 o 
 -13   7   4        8.74        8.91     20.13 o 
 -12   7   4        0.30        0.00     18.11 o 
 -11   7   4       49.62       45.25     18.86 o 
 -10   7   4      202.74      228.07     81.97 o 
  -9   7   4      265.01      267.35     27.23 o 
  -8   7   4      112.76      145.15     15.98 o 
  -7   7   4      155.18      140.75     15.09 o 
  -6   7   4       28.99       35.30      7.66 o 
  -5   7   4      184.59      152.40     10.94 o 
  -4   7   4     1141.55     1062.88     34.64 o 
  -3   7   4      502.62      522.60     19.86 o 
  -2   7   4      684.64      748.34     23.39 o 
  -1   7   4      154.91      172.55     23.44 o 
   0   7   4       95.17      107.75     10.02 o 
   1   7   4     1215.30     1193.85     30.89 o 
   2   7   4      519.53      497.36     30.31 o 
   3   7   4      787.59      773.70     37.07 o 
   4   7   4       36.52       39.27     16.94 o 
   5   7   4       31.31       37.57     11.31 o 
   6   7   4      163.07      135.83     15.91 o 
   7   7   4      279.01      323.75     22.74 o 
   8   7   4      255.90      297.88     22.58 o 
   9   7   4      162.55      179.76     19.76 o 
  10   7   4       51.34       91.70     16.65 o 
  11   7   4        5.81       24.68     14.42 o 
  12   7   4       51.27       92.29     19.45 o 
  13   7   4        0.94        1.50     16.00 o 
  14   7   4       37.75       46.04     20.17 o 
 -14   8   4      100.41       50.26     34.93 o 
 -13   8   4       32.73       22.66     32.15 o 
 -12   8   4        1.63        0.00     24.62 o 
 -11   8   4      112.07      105.68     23.29 o 
 -10   8   4      385.53      407.03     34.76 o 
  -9   8   4      186.78      178.27     28.87 o 
  -8   8   4      608.27      517.36     34.98 o 
  -7   8   4        0.18        4.51     13.70 o 
  -6   8   4      367.25      300.52     26.12 o 
  -5   8   4     1252.57     1185.68     33.82 o 
  -4   8   4      451.97      429.68     34.51 o 
  -3   8   4     2792.76     2697.74     70.81 o 
  -2   8   4        0.03        0.60      7.27 o 
  -1   8   4       48.31       46.27      9.05 o 
   0   8   4       36.46       46.02     11.44 o 
   1   8   4      260.16      265.48     19.44 o 
   2   8   4     1024.03     1057.84     37.54 o 
   3   8   4       49.12       30.13     10.84 o 
   4   8   4      292.04      278.15     28.08 o 
   5   8   4      281.22      281.52     26.24 o 
   6   8   4        2.47       12.12     14.63 o 
   7   8   4     1152.07     1017.16     39.23 o 
   8   8   4       16.48       16.63     13.18 o 
   9   8   4      616.29      669.06     34.72 o 
  10   8   4       24.53       24.40     14.57 o 
  11   8   4       36.45       36.58     16.31 o 
  12   8   4       75.61       55.77     17.47 o 
  13   8   4       13.57       27.12     24.14 o 
 -13   9   4       97.24      101.12     51.23 o 
 -12   9   4      220.23      183.31     31.39 o 
 -11   9   4        1.25        0.00     17.67 o 
 -10   9   4      472.18      424.35     37.01 o 
  -9   9   4       71.03       70.79     20.78 o 
  -8   9   4       22.18       12.07     19.78 o 
  -7   9   4      418.83      425.35     41.05 o 
  -6   9   4      338.01      317.40     28.57 o 
  -5   9   4      213.89      283.55     21.93 o 
  -4   9   4      686.37      646.92     24.87 o 
  -3   9   4      148.13      141.36     13.74 o 
  -2   9   4     1612.39     1549.00     41.61 o 
  -1   9   4      576.10      591.02     28.90 o 
   0   9   4      988.87      994.32     37.36 o 
   1   9   4      161.65      157.00     17.87 o 
   2   9   4       78.33       66.68     13.71 o 
   3   9   4      240.29      209.13     29.90 o 
   4   9   4       79.42       86.90     18.82 o 
   5   9   4      350.79      356.94     38.92 o 
   6   9   4      591.30      648.25     39.94 o 
   7   9   4        9.67        8.59     15.62 o 
   8   9   4      325.49      324.68     41.55 o 
   9   9   4      103.26      134.75     19.85 o 
  10   9   4       31.55       20.19     15.05 o 
  11   9   4      338.09      353.98     30.02 o 
  12   9   4        3.17        0.00     14.75 o 
 -11  10   4        7.38        0.00     24.05 o 
 -10  10   4       21.53       28.83     22.63 o 
  -9  10   4      206.22      162.18     37.31 o 
  -8  10   4        0.32        0.00     16.80 o 
  -7  10   4       81.34       92.59     21.20 o 
  -6  10   4       10.18       20.42     16.31 o 
  -5  10   4       79.77       87.42     19.98 o 
  -4  10   4       54.09       49.74     14.52 o 
  -3  10   4        3.61        0.41     10.18 o 
  -2  10   4        0.03        2.87     11.02 o 
  -1  10   4        1.89        0.00     11.79 o 
   0  10   4        3.97        0.00     11.98 o 
   1  10   4       11.31       41.89     16.10 o 
   2  10   4       48.59       37.90     16.68 o 
   3  10   4       33.14       26.30     23.91 o 
   4  10   4       14.54       23.04     16.35 o 
   5  10   4        3.20        4.56     15.41 o 
   6  10   4       21.32       11.29     29.06 o 
   7  10   4       25.18       20.76     17.75 o 
   8  10   4       23.80       22.38     18.28 o 
   9  10   4       80.81      109.25     24.59 o 
  10  10   4        5.21        2.04     15.75 o 
  11  10   4        0.30        0.00     14.80 o 
 -10  11   4      115.29      148.73     47.10 o 
  -9  11   4       37.86       77.28     27.44 o 
  -8  11   4       25.26       47.69     22.19 o 
  -7  11   4       86.42      101.44     42.72 o 
  -6  11   4       48.19       23.89     19.14 o 
  -5  11   4      148.64      190.17     26.84 o 
  -4  11   4      152.76      192.67     38.53 o 
  -3  11   4      161.78      164.96     34.67 o 
  -2  11   4      382.39      394.67     34.54 o 
  -1  11   4       76.33       49.31     19.00 o 
   0  11   4      283.18      255.83     28.68 o 
   1  11   4      557.49      606.90     40.62 o 
   2  11   4       12.03        0.00     24.16 o 
   3  11   4      547.67      541.37     39.18 o 
   4  11   4       16.33       17.95     26.87 o 
   5  11   4      350.40      407.22     36.57 o 
   6  11   4       35.93       56.27     23.52 o 
   7  11   4       10.53        4.02     17.22 o 
   8  11   4       92.72      134.31     26.01 o 
   9  11   4       68.90       86.32     27.26 o 
  10  11   4       80.62      142.40     39.44 o 
  -8  12   4      110.41       87.63     30.73 o 
  -7  12   4        3.18        0.00     22.42 o 
  -6  12   4      239.01      225.28     47.56 o 
  -5  12   4        4.74        6.31     27.45 o 
  -4  12   4      143.26      183.65     42.53 o 
  -3  12   4      218.84      217.42     43.43 o 
  -2  12   4       20.49        0.00     23.71 o 
  -1  12   4      436.95      530.78     39.92 o 
   0  12   4       89.51      126.56     25.41 o 
   1  12   4      346.25      327.29     54.06 o 
   2  12   4      305.63      345.25     51.49 o 
   3  12   4        5.22        0.00     16.24 o 
   4  12   4      127.57      124.53     25.20 o 
   5  12   4       53.67       54.45     20.96 o 
   6  12   4       60.24      118.15     26.78 o 
   7  12   4      106.38      138.79     27.71 o 
  -4  13   4        0.21       10.83     34.67 o 
  -3  13   4       22.90       41.11     29.00 o 
  -2  13   4        1.77        5.80     22.42 o 
  -1  13   4       21.25        0.00     25.26 o 
   0  13   4        2.68        2.53     17.80 o 
   1  13   4        0.02        0.00     18.11 o 
   2  13   4       20.01       49.30     22.42 o 
   3  13   4        0.35       16.44     18.86 o 
   4  13   4       15.82       31.90     19.78 o 
 -17   1   5       18.15       23.20     32.48 o 
 -16   1   5      178.73      179.44     30.11 o 
 -15   1   5      407.72      372.69     35.94 o 
 -14   1   5      246.41      219.02     28.26 o 
 -13   1   5     1123.84     1075.88     50.44 o 
 -12   1   5       87.73       74.70     18.36 o 
 -11   1   5      337.18      307.00     26.55 o 
 -10   1   5     1508.36     1396.88     42.34 o 
  -9   1   5       42.24       30.37     16.57 o 
  -8   1   5     6440.13     6140.63    116.74 o 
  -7   1   5      600.92      620.94     18.18 o 
  -6   1   5     1494.37     1521.13     33.34 o 
  -5   1   5     3649.68     3707.31     70.96 o 
  -4   1   5       92.13      136.09     13.43 o 
  -3   1   5    11948.11    12085.64    249.63 o 
  -2   1   5      177.16      157.04     12.95 o 
  -1   1   5       53.98       44.04      3.94 o 
   0   1   5     1387.42     1445.98     34.08 o 
   1   1   5     4040.04     4360.68     93.94 o 
   2   1   5     2660.76     2522.31     59.40 o 
   3   1   5     2533.92     2600.04     61.84 o 
   4   1   5      659.75      666.20     22.11 o 
   5   1   5     2598.41     2526.41     53.01 o 
   6   1   5      380.80      335.11     11.66 o 
   7   1   5     1955.87     1975.82     35.12 o 
   8   1   5     2602.28     2542.45     53.74 o 
   9   1   5      286.85      316.59     15.51 o 
  10   1   5     1957.88     1889.18     54.08 o 
  11   1   5        4.25        6.19     19.11 o 
  12   1   5      534.85      594.02     40.73 o 
  13   1   5      302.00      321.80     55.48 o 
  14   1   5       27.49       34.83     18.62 o 
  15   1   5      271.66      272.79     32.45 o 
  16   1   5       40.55       21.54     48.72 o 
 -17   2   5      136.48      172.31     40.34 o 
 -16   2   5       54.51       37.89     32.86 o 
 -15   2   5       81.67      113.26     31.38 o 
 -14   2   5      332.73      346.01     33.54 o 
 -13   2   5        2.04        0.00     14.87 o 
 -12   2   5      325.56      347.25     37.44 o 
 -11   2   5      602.27      654.01     28.79 o 
 -10   2   5      400.90      414.63     31.05 o 
  -9   2   5     2137.13     2165.73     69.98 o 
  -8   2   5       48.73       50.07      9.75 o 
  -7   2   5     1048.35      912.80     23.87 o 
  -6   2   5      747.33      660.15     19.30 o 
  -5   2   5     1776.59     1707.28     36.11 o 
  -4   2   5     1529.30     1541.45     38.91 o 
  -3   2   5     6274.80     6652.70    141.39 o 
  -2   2   5      179.11      198.80      7.42 o 
  -1   2   5     5642.64     6157.03    130.16 o 
   0   2   5     5106.21     5354.34    100.25 o 
   1   2   5     1848.22     1869.20     38.47 o 
   2   2   5     2952.89     3298.42     64.34 o 
   3   2   5      119.28      114.43      6.54 o 
   4   2   5     8960.57     9126.94    307.96 o 
   5   2   5      679.87      650.29     23.27 o 
   6   2   5     1679.24     1545.32     31.98 o 
   7   2   5      415.11      398.60     16.65 o 
   8   2   5      730.51      741.31     23.81 o 
   9   2   5     1767.14     1889.09     53.74 o 
  10   2   5      176.76      188.19     17.33 o 
  11   2   5      507.49      501.68     30.79 o 
  12   2   5       82.54       92.07     15.06 o 
  13   2   5      106.43      142.71     18.23 o 
  14   2   5      401.53      391.18     35.59 o 
  15   2   5        9.06       17.49     19.91 o 
  16   2   5      133.22      192.56     31.79 o 
 -16   3   5        2.67       28.22     29.13 o 
 -15   3   5       39.12       30.93     30.41 o 
 -14   3   5        0.50       10.24     17.59 o 
 -13   3   5      113.75      126.76     23.19 o 
 -12   3   5       60.41       48.27     13.65 o 
 -11   3   5      332.57      360.97     31.59 o 
 -10   3   5       28.27       32.38     11.03 o 
  -9   3   5        1.98        6.63      8.53 o 
  -8   3   5      212.80      217.66     15.61 o 
  -7   3   5     1323.77     1346.06     32.19 o 
  -6   3   5      464.03      508.52     16.08 o 
  -5   3   5      873.32      850.45     21.64 o 
  -4   3   5     2760.44     3065.08     60.23 o 
  -3   3   5       30.10       25.57      3.99 o 
  -2   3   5      298.95      243.61      9.66 o 
  -1   3   5       10.44        9.20      3.87 o 
   0   3   5       10.94        8.51      3.72 o 
   1   3   5       89.09       73.64      5.77 o 
   2   3   5     1257.46     1290.09     28.72 o 
   3   3   5      823.70      869.87     28.51 o 
   4   3   5      123.52      140.75     11.59 o 
   5   3   5     1712.52     1781.47     48.65 o 
   6   3   5      217.84      201.51     14.94 o 
   7   3   5      638.10      604.60     42.56 o 
   8   3   5       33.24       26.73      7.79 o 
   9   3   5       33.37       33.68     10.80 o 
  10   3   5      442.49      429.88     39.53 o 
  11   3   5        0.00        1.99     10.23 o 
  12   3   5      211.65      224.84     20.88 o 
  13   3   5      164.18      160.10     26.54 o 
  14   3   5        0.94       11.88     14.45 o 
  15   3   5        1.25        0.00     18.82 o 
  16   3   5       49.82       93.33     28.79 o 
 -16   4   5       49.56      123.85     35.96 o 
 -15   4   5      106.22       99.75     36.86 o 
 -14   4   5      689.33      730.09     67.02 o 
 -13   4   5        5.90        8.46     13.40 o 
 -12   4   5      665.07      695.95     32.17 o 
 -11   4   5      100.34       81.04     17.59 o 
 -10   4   5       97.78      107.58     14.40 o 
  -9   4   5     1457.50     1574.04     86.86 o 
  -8   4   5       21.70       27.87      7.81 o 
  -7   4   5     1828.23     1770.33     60.72 o 
  -6   4   5     1125.22     1089.29     31.50 o 
  -5   4   5      445.57      442.54     20.63 o 
  -4   4   5     5900.03     5890.50    100.28 o 
  -3   4   5        0.98        0.79      4.20 o 
  -2   4   5     1864.14     1759.31     38.45 o 
  -1   4   5      309.82      272.06     11.25 o 
   0   4   5        1.38        4.17      4.62 o 
   1   4   5     1683.18     1507.79     33.59 o 
   2   4   5     1132.44     1152.04     26.89 o 
   3   4   5     2714.80     2502.53     62.72 o 
   4   4   5     6709.40     6931.96    155.72 o 
   5   4   5      462.12      483.49     25.97 o 
   6   4   5     3179.83     3060.71     78.78 o 
   7   4   5      239.54      265.61     18.06 o 
   8   4   5     1538.13     1498.43     45.95 o 
   9   4   5     2630.04     2439.84     67.34 o 
  10   4   5      409.03      475.44     27.05 o 
  11   4   5      935.92      826.55     34.92 o 
  12   4   5        2.30        5.85     13.12 o 
  13   4   5      137.86      149.31     20.26 o 
  14   4   5      311.06      361.39     28.94 o 
  15   4   5       29.96       25.63     16.78 o 
  16   4   5       72.91       86.80     30.11 o 
 -16   5   5       37.68       47.17     31.83 o 
 -15   5   5      120.61       77.58     33.12 o 
 -14   5   5       16.50       26.29     27.19 o 
 -13   5   5      764.65      710.40     44.08 o 
 -12   5   5       25.83       44.40     18.62 o 
 -11   5   5      278.89      333.00     32.04 o 
 -10   5   5       17.68       12.21     11.06 o 
  -9   5   5       51.60       71.88     13.08 o 
  -8   5   5      781.93      787.14     33.32 o 
  -7   5   5     1545.63     1534.12     38.55 o 
  -6   5   5     1455.36     1559.93     38.49 o 
  -5   5   5     1283.53     1232.24     27.60 o 
  -4   5   5     1077.40     1068.16     24.62 o 
  -3   5   5     1501.52     1406.57     33.26 o 
  -2   5   5     1855.95     1912.04     45.83 o 
  -1   5   5     3721.02     3808.29     80.15 o 
   0   5   5     2664.35     2553.66     53.54 o 
   1   5   5      593.64      562.60     17.34 o 
   2   5   5      955.19      891.89     22.92 o 
   3   5   5     1293.77     1277.39     38.13 o 
   4   5   5     2517.73     2277.14     60.02 o 
   5   5   5      987.72      895.74     42.27 o 
   6   5   5      184.94      179.98     14.36 o 
   7   5   5       98.12       97.37     12.24 o 
   8   5   5      834.22      861.34     33.69 o 
   9   5   5        1.51        0.00     10.13 o 
  10   5   5     1020.63     1015.83     42.26 o 
  11   5   5       62.39       55.54     15.16 o 
  12   5   5      423.68      390.11     27.96 o 
  13   5   5      164.49      175.30     22.63 o 
  14   5   5        8.79        0.00     15.77 o 
  15   5   5       42.09       54.00     19.37 o 
 -15   6   5        5.84        5.41     25.52 o 
 -14   6   5        0.49       11.60     18.31 o 
 -13   6   5        8.08       27.98     18.22 o 
 -12   6   5       37.40       33.89     18.77 o 
 -11   6   5       64.60       66.30     18.66 o 
 -10   6   5       16.05       23.56     12.43 o 
  -9   6   5        0.53        4.08     10.10 o 
  -8   6   5       11.74        0.00      9.35 o 
  -7   6   5      422.61      415.01     24.33 o 
  -6   6   5      227.57      242.25     18.33 o 
  -5   6   5      758.48      740.05     20.49 o 
  -4   6   5      418.64      421.53     22.07 o 
  -3   6   5      164.85      162.63     15.94 o 
  -2   6   5     1115.72     1160.82     30.04 o 
  -1   6   5      680.79      636.29     24.68 o 
   0   6   5      227.63      244.20     13.69 o 
   1   6   5       63.80       48.73      6.94 o 
   2   6   5      295.83      321.71     18.49 o 
   3   6   5       19.18       14.14      8.59 o 
   4   6   5      274.14      251.06     17.65 o 
   5   6   5      113.13       98.63     17.29 o 
   6   6   5      318.07      262.02     19.53 o 
   7   6   5       23.83       17.76      9.23 o 
   8   6   5       72.77       70.62     13.88 o 
   9   6   5       45.69       44.99     13.55 o 
  10   6   5      199.24      232.76     23.08 o 
  11   6   5      260.27      245.32     28.11 o 
  12   6   5       14.44       15.52     18.14 o 
  13   6   5        5.56       22.13     21.07 o 
  14   6   5        7.75       17.63     25.58 o 
  15   6   5        1.71       10.99     22.26 o 
 -14   7   5      121.66      142.36     31.64 o 
 -13   7   5       74.27      124.94     26.19 o 
 -12   7   5        5.48       17.16     17.93 o 
 -11   7   5      195.42      227.65     52.45 o 
 -10   7   5     1176.94     1148.53     53.14 o 
  -9   7   5       64.59       72.89     14.03 o 
  -8   7   5     1310.18     1319.96     42.84 o 
  -7   7   5       35.11       25.61     10.46 o 
  -6   7   5      604.35      566.23     24.28 o 
  -5   7   5     3044.84     3088.43     68.14 o 
  -4   7   5       12.84       23.62      8.25 o 
  -3   7   5     3666.51     3433.30    146.39 o 
  -2   7   5       11.72        3.75      6.86 o 
  -1   7   5      823.60      785.52     27.22 o 
   0   7   5     2285.05     2321.17     51.89 o 
   1   7   5        4.68        0.00      7.64 o 
   2   7   5     5435.40     5475.75    179.70 o 
   3   7   5      220.38      229.81     27.80 o 
   4   7   5      623.35      597.46     26.76 o 
   5   7   5      112.95       88.75     13.60 o 
   6   7   5      236.91      250.76     36.14 o 
   7   7   5      499.85      511.03     33.44 o 
   8   7   5     1005.70      926.37     77.00 o 
   9   7   5      490.26      462.57     38.95 o 
  10   7   5      452.21      483.01     31.14 o 
  11   7   5        8.93       21.25     17.95 o 
  12   7   5       61.51      102.61     20.41 o 
  13   7   5      389.26      402.81     32.94 o 
  14   7   5       40.85       50.13     20.46 o 
 -13   8   5        0.36        8.24     23.17 o 
 -12   8   5      135.16      172.77     29.10 o 
 -11   8   5       57.72       92.75     22.89 o 
 -10   8   5      452.53      403.13     34.72 o 
  -9   8   5      330.12      348.70     31.51 o 
  -8   8   5        0.06       11.46     15.40 o 
  -7   8   5       65.90       85.03     14.46 o 
  -6   8   5      341.30      363.61     30.23 o 
  -5   8   5      425.39      430.56     32.33 o 
  -4   8   5      714.07      622.88     27.46 o 
  -3   8   5      139.62      168.07     15.68 o 
  -2   8   5      454.29      449.85     30.62 o 
  -1   8   5     1839.89     1799.86     54.93 o 
   0   8   5     1699.82     1564.35     48.12 o 
   1   8   5     1853.55     1755.24     52.54 o 
   2   8   5       53.69       36.56     11.29 o 
   3   8   5       52.38       64.19     13.04 o 
   4   8   5     1035.70      993.29     37.58 o 
   5   8   5      193.25      182.43     18.91 o 
   6   8   5      718.60      786.14     40.82 o 
   7   8   5       10.32        8.36     13.98 o 
   8   8   5       10.28       11.77     15.27 o 
   9   8   5      317.36      293.39     25.49 o 
  10   8   5       76.60       65.14     22.64 o 
  11   8   5      164.68      151.42     22.27 o 
  12   8   5       73.79       74.38     22.32 o 
  13   8   5       60.75       47.64     18.04 o 
 -12   9   5       15.45        0.00     22.65 o 
 -11   9   5       69.65       59.79     23.54 o 
 -10   9   5        1.70        8.70     19.04 o 
  -9   9   5       72.24       75.84     29.83 o 
  -8   9   5        4.38        0.00     14.42 o 
  -7   9   5      812.32      880.11     69.59 o 
  -6   9   5      195.84      216.73     18.96 o 
  -5   9   5      199.91      176.88     18.33 o 
  -4   9   5      187.16      195.70     19.03 o 
  -3   9   5       41.94       49.89     11.19 o 
  -2   9   5      644.04      652.77     33.90 o 
  -1   9   5       60.88      103.03     17.78 o 
   0   9   5      681.64      688.67     31.06 o 
   1   9   5      220.40      199.17     18.91 o 
   2   9   5       61.73       58.80     13.41 o 
   3   9   5       63.67       75.30     14.93 o 
   4   9   5       10.18       16.51     12.96 o 
   5   9   5      258.27      289.43     28.40 o 
   6   9   5      184.10      201.71     25.97 o 
   7   9   5       42.63       46.05     18.13 o 
   8   9   5        2.30        0.00     24.10 o 
   9   9   5       31.22       54.13     19.46 o 
  10   9   5      119.29      112.12     24.27 o 
  11   9   5       17.00       33.64     17.05 o 
  12   9   5       16.90       39.44     24.00 o 
 -11  10   5      160.37      155.67     32.53 o 
 -10  10   5       37.96       46.65     23.15 o 
  -9  10   5      425.55      495.46     40.24 o 
  -8  10   5       21.03       41.91     20.13 o 
  -7  10   5      184.92      184.68     26.43 o 
  -6  10   5      195.45      181.20     25.97 o 
  -5  10   5       26.60       21.24     15.54 o 
  -4  10   5      657.12      667.56     32.94 o 
  -3  10   5       13.42       19.40     16.66 o 
  -2  10   5     1170.48     1186.15     44.92 o 
  -1  10   5      536.75      584.17     30.62 o 
   0  10   5       80.01      115.46     17.19 o 
   1  10   5     1106.20     1081.98     53.14 o 
   2  10   5      136.56      163.49     19.94 o 
   3  10   5      976.22      958.03     47.66 o 
   4  10   5      104.62      118.21     22.35 o 
   5  10   5       63.49      112.13     34.73 o 
   6  10   5      549.31      503.68     38.36 o 
   7  10   5      157.01      180.53     27.75 o 
   8  10   5      268.69      241.44     30.17 o 
   9  10   5      183.28      225.99     30.06 o 
  10  10   5        8.25        0.00     18.82 o 
  11  10   5       42.42       36.07     20.20 o 
  -9  11   5       15.23       17.35     24.50 o 
  -8  11   5      100.69      115.49     26.78 o 
  -7  11   5        9.63        7.01     20.19 o 
  -6  11   5      195.40      304.01     65.66 o 
  -5  11   5        3.01        0.00     22.94 o 
  -4  11   5       35.38       13.66     18.37 o 
  -3  11   5        1.94        0.00     16.84 o 
  -2  11   5      241.52      284.36     32.79 o 
  -1  11   5       65.89       44.73     15.68 o 
   0  11   5      389.75      412.33     29.16 o 
   1  11   5      141.38      194.15     26.60 o 
   2  11   5       36.14       25.26     17.34 o 
   3  11   5       23.81       30.80     18.18 o 
   4  11   5       19.17       28.07     18.40 o 
   5  11   5      389.42      430.90     59.80 o 
   6  11   5       17.43        0.50     17.95 o 
   7  11   5       46.75       86.30     23.05 o 
   8  11   5       12.08        0.00     18.59 o 
   9  11   5       33.26       49.45     21.50 o 
  -7  12   5       14.00       43.43     38.28 o 
  -6  12   5      111.04       84.54     39.31 o 
  -5  12   5        9.72       27.32     31.19 o 
  -4  12   5        9.21        3.87     29.26 o 
  -3  12   5        1.88        6.83     26.68 o 
  -2  12   5        3.06       10.31     27.71 o 
  -1  12   5       80.75       85.19     32.99 o 
   0  12   5        8.80       21.89     19.14 o 
   1  12   5      142.01      128.89     26.01 o 
   2  12   5        0.96        2.87     18.44 o 
   3  12   5       13.91       17.46     22.94 o 
   4  12   5        8.24        7.57     17.95 o 
   5  12   5       10.70        4.22     19.00 o 
   6  12   5       45.61       64.69     22.82 o 
   7  12   5        2.63        0.00     17.25 o 
  -3  13   5      172.61      197.31     50.00 o 
  -2  13   5        0.97        0.00     31.06 o 
  -1  13   5        8.16       20.62     25.90 o 
   0  13   5       77.98       28.10     27.06 o 
   1  13   5        0.69        0.00     24.74 o 
   2  13   5      371.68      360.07     54.26 o 
   3  13   5       45.78       58.63     22.64 o 
 -17   0   6      177.08      132.36     40.21 o 
 -16   0   6      215.16      197.31     42.27 o 
 -15   0   6      615.86      639.87     62.89 o 
 -14   0   6       68.96      116.25     33.77 o 
 -13   0   6     1978.00     1849.12    100.52 o 
 -12   0   6      104.04       93.18     28.48 o 
 -11   0   6      834.74      726.48     54.00 o 
 -10   0   6       29.42       10.05     18.30 o 
  -9   0   6      536.48      493.08     41.50 o 
  -8   0   6     2874.28     2880.52    123.85 o 
  -7   0   6     3085.82     2819.09     80.68 o 
  -6   0   6      727.72      725.74     26.63 o 
  -5   0   6      138.56      168.19     10.66 o 
  -4   0   6     1115.70     1171.70     36.17 o 
  -3   0   6     9117.30    10382.41    264.23 o 
  -2   0   6    16551.92    18040.95    453.58 o 
  -1   0   6     1724.46     2061.66     57.99 o 
   0   0   6    13211.36    13636.91    344.84 o 
   1   0   6     4750.14     5351.09    201.43 o 
   2   0   6     1421.48     1332.97     59.93 o 
   3   0   6     2553.02     2645.07    109.55 o 
   4   0   6      151.54      133.24     21.07 o 
   5   0   6    11279.58    11435.06    303.32 o 
   6   0   6     3200.43     3042.31    175.47 o 
   7   0   6     1159.95     1031.04     55.93 o 
   8   0   6     1376.30     1286.96     46.29 o 
   9   0   6      387.90      398.85     24.39 o 
  10   0   6     1838.35     1819.22     95.50 o 
  11   0   6      352.44      428.00     46.78 o 
  12   0   6      673.36      584.71     54.90 o 
  13   0   6      466.40      424.39     50.78 o 
  14   0   6       49.68       80.55     33.38 o 
  15   0   6      310.26      267.29     49.23 o 
  16   0   6      304.48      446.43     63.41 o 
 -16   1   6      275.71      253.68     34.53 o 
 -15   1   6       57.96       68.17     24.05 o 
 -14   1   6      308.06      292.68     32.02 o 
 -13   1   6       27.83       29.66     19.20 o 
 -12   1   6      256.86      276.74     27.65 o 
 -11   1   6      346.44      348.76     28.43 o 
 -10   1   6      565.31      536.32     32.11 o 
  -9   1   6     2239.13     2028.88     68.21 o 
  -8   1   6       33.01       41.35     13.31 o 
  -7   1   6      645.18      640.80     22.69 o 
  -6   1   6      123.27       96.38      8.61 o 
  -5   1   6      460.56      518.96     23.18 o 
  -4   1   6     2863.42     2843.71     65.18 o 
  -3   1   6     1122.61     1186.88     30.97 o 
  -2   1   6     3979.43     4407.78     95.65 o 
  -1   1   6       31.88       43.09      4.40 o 
   0   1   6       36.59       45.54      6.85 o 
   1   1   6       42.31       34.53      5.24 o 
   2   1   6     2532.82     2510.38     60.14 o 
   3   1   6      181.62      180.45     11.33 o 
   4   1   6      819.61      751.74     24.70 o 
   5   1   6      297.09      354.29     19.16 o 
   6   1   6       25.78       22.72      5.79 o 
   7   1   6     4404.54     4336.33    101.16 o 
   8   1   6      291.50      318.58     15.53 o 
   9   1   6      887.37      887.25     32.14 o 
  10   1   6     1335.27     1328.95     56.86 o 
  11   1   6        0.66        4.32      9.86 o 
  12   1   6       33.33       46.22     17.22 o 
  13   1   6       27.79        9.77     20.36 o 
  14   1   6      455.85      501.82     40.55 o 
  15   1   6        5.05        0.00     19.12 o 
  16   1   6       17.40       25.61     25.05 o 
 -16   2   6        0.38        0.00     21.77 o 
 -15   2   6      171.07      177.93     35.25 o 
 -14   2   6       75.65      117.21     25.06 o 
 -13   2   6      233.37      236.67     28.74 o 
 -12   2   6       22.16       40.49     17.44 o 
 -11   2   6      113.34      101.00     20.23 o 
 -10   2   6      912.43      967.04     43.29 o 
  -9   2   6       37.52       34.04      9.86 o 
  -8   2   6      435.51      475.07     21.56 o 
  -7   2   6      419.49      365.96     17.97 o 
  -6   2   6       19.35       17.63      7.08 o 
  -5   2   6     1219.22     1149.47     37.76 o 
  -4   2   6      213.46      261.12     25.55 o 
  -3   2   6     1398.35     1262.04     37.31 o 
  -2   2   6      339.27      374.31     14.69 o 
  -1   2   6      407.28      386.52     13.16 o 
   0   2   6     1794.85     1929.96     45.07 o 
   1   2   6     5630.72     5817.73    109.65 o 
   2   2   6       26.54       13.90      4.28 o 
   3   2   6     6688.35     7082.70    132.98 o 
   4   2   6     2296.24     2331.68     58.87 o 
   5   2   6     1067.15     1079.67     33.42 o 
   6   2   6      387.06      352.71     19.92 o 
   7   2   6       71.80       99.28     12.09 o 
   8   2   6     5642.73     5893.46    117.24 o 
   9   2   6        2.71       18.08      7.89 o 
  10   2   6     1233.11     1254.12     42.10 o 
  11   2   6      176.78      189.17     18.53 o 
  12   2   6        7.29       10.93     11.00 o 
  13   2   6       82.45      104.29     22.32 o 
  14   2   6        6.50       15.68     38.08 o 
  15   2   6       67.85       66.56     39.82 o 
  16   2   6       29.55       47.89     26.25 o 
 -16   3   6       49.40       70.88     36.47 o 
 -15   3   6       56.73       85.28     23.92 o 
 -14   3   6      394.99      448.08     42.08 o 
 -13   3   6      217.31      224.97     33.06 o 
 -12   3   6     1949.25     1974.39     72.23 o 
 -11   3   6      135.95      150.44     21.78 o 
 -10   3   6       72.50       62.75     12.64 o 
  -9   3   6      383.23      381.42     25.90 o 
  -8   3   6     3368.08     3471.84     83.84 o 
  -7   3   6     4019.79     3971.15     92.85 o 
  -6   3   6     2607.56     2580.72     63.53 o 
  -5   3   6       15.36       12.27      6.50 o 
  -4   3   6      666.73      578.02     20.79 o 
  -3   3   6     5348.85     5553.95    103.89 o 
  -2   3   6     1441.43     1440.74     31.81 o 
  -1   3   6     6771.47     6475.38    121.70 o 
   0   3   6       24.53       25.87      4.90 o 
   1   3   6     8826.89     9297.47    196.09 o 
   2   3   6      388.87      352.43     19.87 o 
   3   3   6      440.81      493.62     18.74 o 
   4   3   6     3057.08     3146.90     63.43 o 
   5   3   6     2831.02     2758.84     88.22 o 
   6   3   6     4524.62     4305.80    187.27 o 
   7   3   6      872.96      884.88     31.82 o 
   8   3   6      369.50      320.82     17.53 o 
   9   3   6     2253.35     2196.39     53.32 o 
  10   3   6     2002.51     1895.82     63.71 o 
  11   3   6     1026.31     1020.15     39.12 o 
  12   3   6      369.24      477.41     28.99 o 
  13   3   6       88.84      110.01     23.16 o 
  14   3   6       70.38       89.43     41.95 o 
  15   3   6      248.05      338.78     37.31 o 
  16   3   6        3.21        0.00     25.47 o 
 -16   4   6        4.48       14.95     28.10 o 
 -15   4   6       21.96       58.51     32.35 o 
 -14   4   6       40.57       67.53     33.51 o 
 -13   4   6       72.25       77.56     21.26 o 
 -12   4   6       12.79       31.97     17.06 o 
 -11   4   6       44.54       38.86     12.74 o 
 -10   4   6      816.46      786.79     31.64 o 
  -9   4   6        0.74       18.61      9.93 o 
  -8   4   6      965.55     1010.20     34.19 o 
  -7   4   6       85.69      105.87     12.46 o 
  -6   4   6        0.13        0.72      6.24 o 
  -5   4   6     2410.70     2435.41     82.37 o 
  -4   4   6       67.16       61.82      6.35 o 
  -3   4   6      572.08      543.63     16.89 o 
  -2   4   6        9.97        3.07      4.36 o 
  -1   4   6        9.19       18.56      4.93 o 
   0   4   6      141.30      162.39      9.29 o 
   1   4   6       41.41       81.30      9.54 o 
   2   4   6       83.45      100.87      9.90 o 
   3   4   6      984.05      927.92     30.36 o 
   4   4   6       34.11       38.36      8.54 o 
   5   4   6      890.34      819.40     36.32 o 
   6   4   6       28.53       47.60     16.93 o 
   7   4   6        2.25        0.00      8.28 o 
   8   4   6      350.27      339.97     19.04 o 
   9   4   6       54.88       33.17     13.65 o 
  10   4   6      301.63      323.21     23.78 o 
  11   4   6      332.26      343.39     25.16 o 
  12   4   6      200.42      187.41     21.07 o 
  13   4   6      229.16      329.00     27.55 o 
  14   4   6        6.69        2.18     15.49 o 
  15   4   6       24.59        7.04     32.28 o 
 -15   5   6       24.25       57.48     28.48 o 
 -14   5   6      279.21      307.37     51.04 o 
 -13   5   6      114.42      165.35     38.28 o 
 -12   5   6      215.60      221.58     24.40 o 
 -11   5   6      325.81      360.51     24.41 o 
 -10   5   6      195.11      207.72     21.95 o 
  -9   5   6      758.98      777.64     82.66 o 
  -8   5   6       23.71        6.40      8.23 o 
  -7   5   6        2.01        0.00      7.06 o 
  -6   5   6      662.32      649.59     22.17 o 
  -5   5   6      594.94      565.41     20.26 o 
  -4   5   6     2380.71     2359.38     52.40 o 
  -3   5   6      233.00      215.85     16.07 o 
  -2   5   6      398.65      348.29     21.06 o 
  -1   5   6       76.32       86.01      8.09 o 
   0   5   6      478.62      409.51     17.82 o 
   1   5   6      155.65      147.14      9.66 o 
   2   5   6     1630.20     1517.40     43.33 o 
   3   5   6       23.44       21.82      7.60 o 
   4   5   6      788.32      696.73     38.18 o 
   5   5   6      866.50      818.05     30.57 o 
   6   5   6        2.71        7.62      8.97 o 
   7   5   6     2131.97     2141.25    135.96 o 
   8   5   6        1.28       21.62     14.49 o 
   9   5   6      695.18      715.39     28.46 o 
  10   5   6      606.38      605.76     45.15 o 
  11   5   6      283.43      274.77     24.24 o 
  12   5   6        5.82        0.00     14.32 o 
  13   5   6       30.95       48.65     17.09 o 
  14   5   6      111.43      177.31     24.14 o 
  15   5   6        8.78       24.46     19.52 o 
 -15   6   6      165.29      182.23     43.17 o 
 -14   6   6      142.35      167.41     41.88 o 
 -13   6   6      544.28      570.02     64.31 o 
 -12   6   6      649.18      600.60     40.94 o 
 -11   6   6       86.64       77.99     18.71 o 
 -10   6   6      120.12      151.54     38.03 o 
  -9   6   6       57.12       84.71     18.90 o 
  -8   6   6      257.04      248.91     21.40 o 
  -7   6   6     1669.81     1685.39     42.98 o 
  -6   6   6      169.00      135.01     12.35 o 
  -5   6   6     1879.10     1801.31     60.33 o 
  -4   6   6      122.00      141.27     16.61 o 
  -3   6   6      152.84      161.33     12.62 o 
  -2   6   6     3589.14     3171.86    131.55 o 
  -1   6   6      363.23      386.73     28.56 o 
   0   6   6     4390.05     4446.43    111.76 o 
   1   6   6      176.77      203.18     15.40 o 
   2   6   6      823.57      783.73     28.89 o 
   3   6   6     1421.41     1336.07     69.41 o 
   4   6   6      333.34      311.94     19.60 o 
   5   6   6     2514.51     2493.67     67.90 o 
   6   6   6      276.00      290.26     20.57 o 
   7   6   6        6.98       11.66     10.73 o 
   8   6   6       29.69       21.12     12.48 o 
   9   6   6      424.92      449.20     35.26 o 
  10   6   6      477.10      509.53     32.61 o 
  11   6   6      693.21      694.87     93.25 o 
  12   6   6      189.78      168.33     27.07 o 
  13   6   6      261.62      273.34     33.36 o 
  14   6   6       37.17       47.59     22.66 o 
 -14   7   6        8.15        1.80     41.24 o 
 -13   7   6       10.02       17.17     20.37 o 
 -12   7   6        8.49        0.00     17.12 o 
 -11   7   6      120.68      126.02     23.27 o 
 -10   7   6       82.38      119.18     22.29 o 
  -9   7   6      377.75      372.03     24.16 o 
  -8   7   6        1.76       12.91     10.67 o 
  -7   7   6      216.62      197.56     15.62 o 
  -6   7   6       47.89       41.29     10.12 o 
  -5   7   6       81.88       74.57     11.23 o 
  -4   7   6      456.35      417.06     22.92 o 
  -3   7   6      153.57      163.23     15.83 o 
  -2   7   6      234.86      223.12     14.01 o 
  -1   7   6       14.16       10.92      7.62 o 
   0   7   6      887.64      833.85     33.04 o 
   1   7   6       90.73       86.63     12.44 o 
   2   7   6      970.63      895.05     72.17 o 
   3   7   6      449.07      450.49     23.93 o 
   4   7   6       10.02       20.73     10.23 o 
   5   7   6       46.38       42.59     11.78 o 
   6   7   6       94.05       84.87     14.62 o 
   7   7   6       10.07       30.09     12.51 o 
   8   7   6       28.62       32.28     16.22 o 
   9   7   6        1.74        8.47     16.57 o 
  10   7   6       22.39       21.20     18.13 o 
  11   7   6       30.77       15.78     15.88 o 
  12   7   6       43.41       32.33     22.11 o 
  13   7   6        2.54        0.00     16.80 o 
  14   7   6      121.29      127.25     56.51 o 
 -13   8   6       53.63       59.08     25.51 o 
 -12   8   6       21.25       24.33     21.64 o 
 -11   8   6        3.03        0.00     17.57 o 
 -10   8   6      472.02      437.49     36.01 o 
  -9   8   6       81.77       80.77     20.82 o 
  -8   8   6      360.81      395.97     25.51 o 
  -7   8   6       99.52      103.00     15.61 o 
  -6   8   6        2.23        2.27      9.26 o 
  -5   8   6     1011.31     1092.56     33.26 o 
  -4   8   6      453.96      445.96     32.91 o 
  -3   8   6      873.34      949.20     35.18 o 
  -2   8   6       90.39      102.51     11.99 o 
  -1   8   6        8.12        9.57     10.07 o 
   0   8   6      483.73      447.60     26.07 o 
   1   8   6      365.10      388.84     23.15 o 
   2   8   6     1172.19     1093.65     52.98 o 
   3   8   6      302.70      327.90     25.48 o 
   4   8   6       12.98        7.77     10.63 o 
   5   8   6      179.08      196.60     19.72 o 
   6   8   6      350.09      336.41     27.83 o 
   7   8   6      402.68      328.50     25.27 o 
   8   8   6      917.09     1022.75     65.15 o 
   9   8   6        5.45        9.94     16.90 o 
  10   8   6      198.61      264.18     32.03 o 
  11   8   6       42.65       73.35     22.90 o 
  12   8   6        9.53       23.05     21.10 o 
  13   8   6      135.97      135.31     28.47 o 
 -12   9   6      169.31      188.78     33.02 o 
 -11   9   6      214.22      266.36     33.88 o 
 -10   9   6        0.25        8.02     18.73 o 
  -9   9   6      532.03      503.88     38.81 o 
  -8   9   6      586.53      650.59     42.27 o 
  -7   9   6      247.40      268.20     22.35 o 
  -6   9   6      820.52      810.26     33.66 o 
  -5   9   6        7.36        5.75     17.18 o 
  -4   9   6      300.65      298.98     22.05 o 
  -3   9   6      533.11      528.03     35.85 o 
  -2   9   6        6.09        2.51     13.95 o 
  -1   9   6     1990.69     1948.60     58.62 o 
   0   9   6        2.43        3.65     10.55 o 
   1   9   6      876.58      848.08     53.05 o 
   2   9   6       34.56       47.57     13.35 o 
   3   9   6       13.72        0.08     10.98 o 
   4   9   6      372.27      367.05     25.65 o 
   5   9   6       49.31       73.12     15.67 o 
   6   9   6      796.59      812.77     43.79 o 
   7   9   6      278.77      292.98     30.73 o 
   8   9   6       43.40       48.76     20.23 o 
   9   9   6      214.35      214.97     28.89 o 
  10   9   6      202.25      254.84     55.74 o 
  11   9   6       29.09       29.16     20.97 o 
  12   9   6      210.54      188.91     29.53 o 
 -11  10   6        0.19        8.78     25.72 o 
 -10  10   6       37.00       23.46     23.42 o 
  -9  10   6        0.19       16.89     19.04 o 
  -8  10   6       84.97       91.49     33.89 o 
  -7  10   6        1.25        0.00     16.49 o 
  -6  10   6       52.20       37.38     18.18 o 
  -5  10   6       11.14       20.17     13.21 o 
  -4  10   6       93.44       86.40     22.10 o 
  -3  10   6        6.75        0.64     14.99 o 
  -2  10   6        6.80       11.70     16.03 o 
  -1  10   6        0.51        0.00     14.68 o 
   0  10   6      106.90       97.28     16.82 o 
   1  10   6       32.78       51.71     15.26 o 
   2  10   6      111.00       99.96     17.12 o 
   3  10   6        0.28        0.00     12.67 o 
   4  10   6       24.32       28.40     14.02 o 
   5  10   6       20.84       19.79     27.97 o 
   6  10   6       32.17       33.49     18.88 o 
   7  10   6       17.84        4.37     17.52 o 
   8  10   6       19.54        7.66     17.68 o 
   9  10   6        0.33        0.00     16.58 o 
  10  10   6        0.08        0.00     17.03 o 
  -9  11   6      122.11      156.51     31.46 o 
  -8  11   6       94.29       69.55     35.70 o 
  -7  11   6       45.99       54.42     21.85 o 
  -6  11   6      272.11      375.16     53.61 o 
  -5  11   6       16.91        0.00     23.84 o 
  -4  11   6      412.38      445.34     38.96 o 
  -3  11   6        9.71       24.68     19.36 o 
  -2  11   6       89.27      174.35     27.49 o 
  -1  11   6      208.64      167.70     27.15 o 
   0  11   6      116.81      119.27     25.30 o 
   1  11   6      287.49      270.70     25.06 o 
   2  11   6      150.17      158.53     24.00 o 
   3  11   6      175.70      191.81     28.02 o 
   4  11   6      113.64      110.92     23.89 o 
   5  11   6        9.72        6.32     16.20 o 
   6  11   6       18.24        0.00     18.28 o 
   7  11   6       91.05      105.89     24.56 o 
   8  11   6        2.15        8.36     18.81 o 
   9  11   6       85.86       91.55     22.97 o 
  -7  12   6       81.77      108.00     44.08 o 
  -6  12   6       25.56       14.69     34.67 o 
  -5  12   6      171.39      182.36     46.14 o 
  -4  12   6        9.87        4.77     32.22 o 
  -3  12   6       29.04       28.21     22.70 o 
  -2  12   6      127.99      185.76     31.11 o 
  -1  12   6        2.55        0.00     20.43 o 
   0  12   6      232.32      246.28     46.78 o 
   1  12   6       62.31       92.66     34.54 o 
   2  12   6       39.73       16.48     18.75 o 
   3  12   6      183.63      198.27     29.19 o 
   4  12   6       33.76       25.99     20.56 o 
   5  12   6      152.00      187.14     41.76 o 
   6  12   6       33.30       15.13     18.58 o 
  -1  13   6        4.55        4.00     35.05 o 
   0  13   6        0.86        0.00     29.51 o 
 -16   1   7        1.84        0.00     19.33 o 
 -15   1   7      301.26      319.36     34.57 o 
 -14   1   7       96.03       95.60     40.40 o 
 -13   1   7      187.41      187.06     26.93 o 
 -12   1   7      545.57      504.19     35.81 o 
 -11   1   7        0.49        0.00     13.50 o 
 -10   1   7      664.52      615.08     35.57 o 
  -9   1   7     1169.56     1134.29     46.83 o 
  -8   1   7      180.47      219.83     20.67 o 
  -7   1   7      682.22      666.26     84.09 o 
  -6   1   7       19.14        9.49      6.09 o 
  -5   1   7      110.47      150.99     13.38 o 
  -4   1   7     7250.79     7041.17    150.46 o 
  -3   1   7      435.74      517.86     25.04 o 
  -2   1   7    10962.26    12059.72    216.88 o 
  -1   1   7     2336.42     2464.16     48.83 o 
   0   1   7     1558.94     1687.89     40.65 o 
   1   1   7     7328.02     7748.16    164.55 o 
   2   1   7      983.72     1097.61     29.82 o 
   3   1   7     2479.06     2547.89     62.82 o 
   4   1   7      148.86      151.15     13.55 o 
   5   1   7      233.93      219.63     11.74 o 
   6   1   7     5716.44     5608.85    111.14 o 
   7   1   7       28.89       28.63      7.04 o 
   8   1   7     3498.70     3289.38     82.75 o 
   9   1   7       46.76       69.16     16.08 o 
  10   1   7      291.05      260.47     26.33 o 
  11   1   7      416.36      394.47     34.35 o 
  12   1   7       37.22       44.05     17.64 o 
  13   1   7      367.67      378.92     35.21 o 
  14   1   7      107.52      111.28     29.26 o 
  15   1   7       85.37       96.45     26.28 o 
  16   1   7      122.48      158.15     34.68 o 
 -16   2   7      217.82      237.29     32.67 o 
 -15   2   7       75.67       53.65     23.10 o 
 -14   2   7      221.96      228.75     29.92 o 
 -13   2   7      343.75      371.75     48.52 o 
 -12   2   7       42.43       65.69     19.94 o 
 -11   2   7      567.25      575.00     36.12 o 
 -10   2   7      550.14      557.52     34.11 o 
  -9   2   7       90.33       94.68     28.22 o 
  -8   2   7     2098.43     2041.79     54.21 o 
  -7   2   7        0.38        0.00      6.66 o 
  -6   2   7     3483.10     3422.14     80.25 o 
  -5   2   7      359.07      326.16     15.73 o 
  -4   2   7       88.53       74.72      8.53 o 
  -3   2   7     3297.07     3367.67     78.40 o 
  -2   2   7     3023.50     2985.81     58.16 o 
  -1   2   7     2989.73     2823.42     63.59 o 
   0   2   7      381.13      360.62     13.79 o 
   1   2   7     2101.65     2060.39     43.48 o 
   2   2   7     2133.95     2042.42     43.57 o 
   3   2   7     1000.73      951.64     24.10 o 
   4   2   7       81.61       49.36      6.28 o 
   5   2   7      816.64      864.35     29.46 o 
   6   2   7       22.38       11.14      5.96 o 
   7   2   7     2166.74     2057.41     56.75 o 
   8   2   7      404.07      436.90     22.86 o 
   9   2   7      419.75      347.64     30.21 o 
  10   2   7      590.76      500.36     34.66 o 
  11   2   7        2.88        0.00     13.68 o 
  12   2   7      633.09      589.41     40.69 o 
  13   2   7       76.99       68.00     20.68 o 
  14   2   7      155.95      167.95     30.48 o 
  15   2   7      118.06       98.47     27.08 o 
  16   2   7        5.85        8.63     37.50 o 
 -16   3   7        0.40       40.60     32.48 o 
 -15   3   7        1.58        0.00     19.40 o 
 -14   3   7       12.33        0.00     25.26 o 
 -13   3   7       18.00        0.00     16.21 o 
 -12   3   7       26.49       39.57     17.72 o 
 -11   3   7      160.24      121.31     26.10 o 
 -10   3   7       81.77       96.23     19.16 o 
  -9   3   7      322.50      290.07     19.07 o 
  -8   3   7      443.91      455.07     60.57 o 
  -7   3   7        7.57       19.84      9.26 o 
  -6   3   7      280.28      279.59     22.70 o 
  -5   3   7      890.02      816.51     27.21 o 
  -4   3   7      309.08      309.89     15.70 o 
  -3   3   7      377.52      355.66     16.19 o 
  -2   3   7      315.31      275.22     11.86 o 
  -1   3   7      887.18      882.19     22.50 o 
   0   3   7     1886.51     1829.80     39.71 o 
   1   3   7      548.78      530.80     25.34 o 
   2   3   7      118.94      134.99     15.31 o 
   3   3   7       92.15       79.37      6.99 o 
   4   3   7       17.71       14.21      7.20 o 
   5   3   7     1074.19     1144.51     36.55 o 
   6   3   7       43.53       32.29      9.43 o 
   7   3   7        3.90        4.19      8.76 o 
   8   3   7       87.39       88.39     13.10 o 
   9   3   7        7.01        0.27     10.29 o 
  10   3   7      223.02      231.59     26.22 o 
  11   3   7       15.27       17.85     26.36 o 
  12   3   7      123.68       89.28     16.89 o 
  13   3   7        0.07        0.00     15.54 o 
  14   3   7        1.51       17.27     20.32 o 
  15   3   7        0.32        1.64     27.13 o 
 -15   4   7       34.50       56.58     33.12 o 
 -14   4   7      286.24      243.82     31.45 o 
 -13   4   7      259.29      277.11     60.89 o 
 -12   4   7       96.96       95.14     21.40 o 
 -11   4   7      389.77      446.66     33.21 o 
 -10   4   7      121.03      117.11     20.17 o 
  -9   4   7      154.46      172.74     24.35 o 
  -8   4   7     2141.97     2034.71     56.02 o 
  -7   4   7       32.88       34.68     10.13 o 
  -6   4   7     2926.83     2892.01    125.40 o 
  -5   4   7     2851.91     2848.08     61.36 o 
  -4   4   7     1750.01     1703.00     40.38 o 
  -3   4   7     4071.91     4124.57     83.16 o 
  -2   4   7      513.00      494.05     16.15 o 
  -1   4   7      200.21      227.18     11.04 o 
   0   4   7     1796.23     1788.46     48.27 o 
   1   4   7      343.87      353.19     13.86 o 
   2   4   7     4681.18     4634.53     90.86 o 
   3   4   7       86.08      108.25     11.60 o 
   4   4   7      149.24      132.62     13.20 o 
   5   4   7     1907.57     1807.18    153.11 o 
   6   4   7       35.97       36.54     10.50 o 
   7   4   7     2389.19     2312.55     89.49 o 
   8   4   7       55.82       73.94     14.20 o 
   9   4   7      512.61      508.62     27.86 o 
  10   4   7      462.79      514.26     29.16 o 
  11   4   7      137.15      163.49     25.33 o 
  12   4   7      717.82      689.87     35.94 o 
  13   4   7       51.37       61.85     17.45 o 
  14   4   7       84.52       70.08     19.72 o 
  15   4   7       84.07       77.61     28.67 o 
 -15   5   7       28.49        5.67     27.19 o 
 -14   5   7      412.69      413.57     56.96 o 
 -13   5   7       58.39       29.57     20.65 o 
 -12   5   7      432.80      475.12     36.60 o 
 -11   5   7      155.77      129.46     23.52 o 
 -10   5   7      114.93       99.58     15.49 o 
  -9   5   7      427.78      465.27     25.05 o 
  -8   5   7        3.21        6.40      8.00 o 
  -7   5   7     2753.52     2841.49     63.46 o 
  -6   5   7       37.46       32.63      8.64 o 
  -5   5   7     1081.50     1040.58     29.65 o 
  -4   5   7      182.76      179.19     12.80 o 
  -3   5   7       21.74       42.99     11.56 o 
  -2   5   7     1892.10     1784.09     40.90 o 
  -1   5   7      128.98      133.54      9.94 o 
   0   5   7     1616.88     1511.66     49.70 o 
   1   5   7     1056.79     1091.04     32.31 o 
   2   5   7      190.69      190.67     22.77 o 
   3   5   7     1062.98      875.95     30.85 o 
   4   5   7     1252.22     1217.19     39.13 o 
   5   5   7     1144.90     1170.07     39.06 o 
   6   5   7     1970.93     2019.97     58.44 o 
   7   5   7       34.67       23.91     10.94 o 
   8   5   7       15.22       15.34     16.24 o 
   9   5   7       38.77       62.01     14.59 o 
  10   5   7        6.31       16.53     16.12 o 
  11   5   7     1197.59     1209.11     58.73 o 
  12   5   7       18.93       53.71     21.13 o 
  13   5   7      164.46      189.47     33.99 o 
  14   5   7       18.28       13.93     16.86 o 
  15   5   7        1.37       20.65     24.00 o 
 -14   6   7       17.45       28.61     38.15 o 
 -13   6   7       26.27       39.57     34.67 o 
 -12   6   7       10.86       17.53     29.90 o 
 -11   6   7       18.88       20.15     13.39 o 
 -10   6   7       29.12       30.00     13.18 o 
  -9   6   7        0.07        3.24     11.46 o 
  -8   6   7        9.20       10.47      9.05 o 
  -7   6   7       14.37       17.91      9.31 o 
  -6   6   7      147.33      162.27     15.92 o 
  -5   6   7      235.85      202.72     17.56 o 
  -4   6   7       72.32       66.07     11.38 o 
  -3   6   7      371.33      334.00     19.69 o 
  -2   6   7      576.40      588.53     24.97 o 
  -1   6   7      649.23      652.36     21.46 o 
   0   6   7        7.77        0.00      6.17 o 
   1   6   7      184.36      163.40     14.67 o 
   2   6   7       23.39       33.99      9.58 o 
   3   6   7       51.05       66.32     11.60 o 
   4   6   7       74.95       67.85     13.96 o 
   5   6   7       80.21       88.74     13.63 o 
   6   6   7       40.60       45.61     11.82 o 
   7   6   7       19.36       19.30     11.12 o 
   8   6   7        2.38        0.00     10.96 o 
   9   6   7      339.87      346.85     34.41 o 
  10   6   7       80.75       94.41     29.26 o 
  11   6   7       29.12       50.90     22.21 o 
  12   6   7        4.80       28.14     21.78 o 
  13   6   7        0.08        0.00     25.52 o 
  14   6   7        1.12        0.00     23.97 o 
 -13   7   7       30.73        0.00     36.09 o 
 -12   7   7      225.00      287.27     49.75 o 
 -11   7   7      203.10      173.97     26.18 o 
 -10   7   7      507.75      581.29     30.65 o 
  -9   7   7      638.02      598.41     45.44 o 
  -8   7   7      690.25      650.51     41.03 o 
  -7   7   7      305.54      286.30     18.42 o 
  -6   7   7        3.19        0.00      8.55 o 
  -5   7   7      129.20      169.73     14.82 o 
  -4   7   7     2275.76     2309.20     63.69 o 
  -3   7   7      393.19      451.99     30.19 o 
  -2   7   7     1771.26     1716.95     50.16 o 
  -1   7   7        8.16        7.10      9.13 o 
   0   7   7      313.42      297.21     19.32 o 
   1   7   7     2521.82     2526.51     68.62 o 
   2   7   7      394.12      394.49     47.33 o 
   3   7   7     1710.86     1635.89     75.56 o 
   4   7   7       79.73       63.06     12.58 o 
   5   7   7       20.93       33.84     11.42 o 
   6   7   7     1216.56     1032.23     48.25 o 
   7   7   7      106.53       74.19     15.27 o 
   8   7   7     1862.58     1922.39     70.37 o 
   9   7   7      203.63      271.11     30.39 o 
  10   7   7       57.21       87.86     36.86 o 
  11   7   7      188.13      198.63     47.49 o 
  12   7   7       24.00       12.39     21.17 o 
  13   7   7      188.76      284.62     39.54 o 
 -13   8   7      108.51      116.63     48.33 o 
 -12   8   7       32.74       40.33     26.94 o 
 -11   8   7      252.61      248.26     51.49 o 
 -10   8   7       15.62       17.67     18.74 o 
  -9   8   7       20.21       41.59     14.64 o 
  -8   8   7      432.41      506.84     28.99 o 
  -7   8   7      111.03      105.37     16.39 o 
  -6   8   7      980.63      953.15     31.65 o 
  -5   8   7      448.87      453.75     22.17 o 
  -4   8   7      245.17      257.50     21.60 o 
  -3   8   7       84.74      112.51     15.17 o 
  -2   8   7      175.17      203.99     23.73 o 
  -1   8   7     1638.42     1637.26     64.06 o 
   0   8   7       45.04       52.15     12.07 o 
   1   8   7      684.14      629.81     35.20 o 
   2   8   7       53.60       44.49     12.49 o 
   3   8   7      226.37      221.42     19.67 o 
   4   8   7      374.71      370.50     24.60 o 
   5   8   7      178.24      176.45     19.25 o 
   6   8   7      618.28      589.43     31.47 o 
   7   8   7      276.51      264.97     23.59 o 
   8   8   7      153.67      185.22     21.89 o 
   9   8   7       25.09       42.75     19.21 o 
  10   8   7      394.55      322.82     36.73 o 
  11   8   7        1.15        7.44     18.89 o 
  12   8   7       75.11       54.37     23.34 o 
 -11   9   7        6.77       22.76     22.92 o 
 -10   9   7       25.86       32.21     20.97 o 
  -9   9   7       14.74       16.22     18.72 o 
  -8   9   7       16.37       26.47     17.85 o 
  -7   9   7      153.25      212.33     21.40 o 
  -6   9   7        6.97        5.14     10.83 o 
  -5   9   7       44.41       36.52     11.47 o 
  -4   9   7       35.39       64.37     24.04 o 
  -3   9   7      203.59      224.32     26.24 o 
  -2   9   7       74.68       58.64     18.13 o 
  -1   9   7      213.96      167.93     32.67 o 
   0   9   7      668.66      692.44     40.80 o 
   1   9   7        0.36        4.58     10.95 o 
   2   9   7        0.44        0.33     10.99 o 
   3   9   7        5.93       14.95     12.20 o 
   4   9   7      104.53      107.16     17.36 o 
   5   9   7      134.27      133.64     18.49 o 
   6   9   7        2.90       12.93     13.71 o 
   7   9   7       17.47        8.94     13.47 o 
   8   9   7        3.04        4.29     16.82 o 
   9   9   7       19.67       37.87     21.07 o 
  10   9   7       11.33        9.11     18.72 o 
  11   9   7       23.02       29.96     21.32 o 
 -10  10   7      100.89       63.68     26.65 o 
  -9  10   7      214.07      250.85     33.35 o 
  -8  10   7      429.44      382.19     35.50 o 
  -7  10   7        3.40        0.00     23.39 o 
  -6  10   7      246.13      223.40     21.96 o 
  -5  10   7       84.47      112.69     18.73 o 
  -4  10   7      173.44      202.82     28.07 o 
  -3  10   7      275.00      260.92     29.87 o 
  -2  10   7       76.52       56.01     28.87 o 
  -1  10   7      297.81      273.85     30.86 o 
   0  10   7      447.71      460.74     37.13 o 
   1  10   7        8.92       10.87     16.81 o 
   2  10   7      492.10      526.42     56.89 o 
   3  10   7       18.24       13.19     13.68 o 
   4  10   7      177.26      174.68     21.73 o 
   5  10   7      245.82      238.95     53.98 o 
   6  10   7        7.22       33.93     18.23 o 
   7  10   7      376.25      391.26     36.56 o 
   8  10   7       46.45       32.15     19.85 o 
   9  10   7       54.98       60.28     22.00 o 
  10  10   7       65.32       76.58     23.19 o 
  -8  11   7        1.11       13.41     23.74 o 
  -7  11   7      228.50      297.96     49.36 o 
  -6  11   7        0.07        0.00     26.81 o 
  -5  11   7       71.87       49.49     32.09 o 
  -4  11   7        8.74        0.00     17.63 o 
  -3  11   7       63.93       56.48     29.51 o 
  -2  11   7      148.33      190.75     28.72 o 
  -1  11   7       96.04      109.59     25.23 o 
   0  11   7      243.59      340.00     49.68 o 
   1  11   7       51.57       68.82     22.00 o 
   2  11   7        6.70        6.53     19.18 o 
   3  11   7      104.35      106.14     19.88 o 
   4  11   7      328.52      265.73     50.34 o 
   5  11   7      137.59      171.67     27.46 o 
   6  11   7      145.79      186.45     28.61 o 
   7  11   7        2.31       16.40     18.40 o 
   8  11   7       11.45       19.30     19.15 o 
  -6  12   7       76.64       69.46     42.40 o 
  -5  12   7        0.17        0.00     29.26 o 
  -4  12   7       15.71       27.32     34.15 o 
  -3  12   7       17.52       23.34     23.41 o 
  -2  12   7        1.01       14.00     21.20 o 
  -1  12   7       68.83       57.69     39.44 o 
   0  12   7        6.35        5.55     20.99 o 
   1  12   7        2.87        0.00     20.71 o 
   2  12   7        8.96       49.75     35.18 o 
   3  12   7       20.89        0.00     23.46 o 
   4  12   7       17.69       12.84     17.12 o 
   5  12   7       37.58       36.80     20.09 o 
 -16   0   8       59.47       97.30     37.12 o 
 -15   0   8       57.17       49.62     32.48 o 
 -14   0   8      336.01      409.05     53.35 o 
 -13   0   8       24.66       28.10     27.19 o 
 -12   0   8      511.82      537.03     53.74 o 
 -11   0   8      136.17      163.42     32.22 o 
 -10   0   8      291.41      325.67     39.05 o 
  -9   0   8      634.56      676.60     52.58 o 
  -8   0   8      357.54      347.84     36.09 o 
  -7   0   8     1070.84      940.54     55.80 o 
  -6   0   8      315.09      279.53     30.16 o 
  -5   0   8      260.01      226.82     26.29 o 
  -4   0   8       25.09       21.52     13.53 o 
  -3   0   8        4.28       15.57      5.76 o 
  -2   0   8    16527.51    17971.96    454.11 o 
  -1   0   8    19705.71    20853.17    525.51 o 
   0   0   8     4273.44     4379.13    118.10 o 
   1   0   8     4670.45     4993.76    133.99 o 
   2   0   8     1393.39     1562.76     71.01 o 
   3   0   8      411.29      371.94     29.13 o 
   4   0   8     4846.99     4751.39    134.73 o 
   5   0   8      130.11      130.45     14.52 o 
   6   0   8     8378.92     7622.50    550.69 o 
   7   0   8      110.06      120.04     15.19 o 
   8   0   8     1073.30     1113.75     68.69 o 
   9   0   8      185.96      252.99     37.12 o 
  10   0   8      159.65      152.20     32.73 o 
  11   0   8      892.28      962.19     69.21 o 
  12   0   8      242.69      257.50     42.40 o 
  13   0   8      167.39      150.27     37.89 o 
  14   0   8      209.75      313.94     51.42 o 
  15   0   8        8.19       35.44     34.67 o 
 -16   1   8      102.66       83.97     24.79 o 
 -15   1   8       82.25       87.52     24.57 o 
 -14   1   8      138.51      121.43     25.50 o 
 -13   1   8        4.79        0.00     15.95 o 
 -12   1   8       29.37       32.61     17.13 o 
 -11   1   8       12.26       18.21     15.42 o 
 -10   1   8      834.00      840.46     41.88 o 
  -9   1   8      234.87      276.89     24.91 o 
  -8   1   8      388.52      377.56     26.88 o 
  -7   1   8      200.78      182.09     39.82 o 
  -6   1   8       17.69       27.68     10.38 o 
  -5   1   8      400.56      430.62     17.91 o 
  -4   1   8      324.72      352.79     15.62 o 
  -3   1   8     4652.71     4895.14    107.76 o 
  -2   1   8      317.81      279.47     10.83 o 
  -1   1   8     2453.03     2552.46     51.19 o 
   0   1   8      489.96      453.46     14.53 o 
   1   1   8     1270.18     1195.82     51.15 o 
   2   1   8     2255.25     2155.40     52.38 o 
   3   1   8     1104.49      999.28     45.62 o 
   4   1   8      469.21      407.88     18.78 o 
   5   1   8       77.14       73.50     10.34 o 
   6   1   8     1494.08     1440.23     61.06 o 
   7   1   8      936.74      932.45     32.80 o 
   8   1   8      459.80      402.62     21.54 o 
   9   1   8     1197.84     1248.00     53.27 o 
  10   1   8       10.72       23.63     15.01 o 
  11   1   8      147.29      137.32     23.32 o 
  12   1   8        5.29       18.41     16.66 o 
  13   1   8      489.21      528.14     41.35 o 
  14   1   8       93.30       94.01     23.94 o 
  15   1   8       66.85       74.12     41.82 o 
 -16   2   8       74.91       64.66     25.45 o 
 -15   2   8       27.53        9.26     20.23 o 
 -14   2   8       15.86       45.46     26.48 o 
 -13   2   8        1.19        0.00     16.54 o 
 -12   2   8       45.09       43.65     17.98 o 
 -11   2   8      632.20      635.23     46.78 o 
 -10   2   8      324.98      286.37     26.66 o 
  -9   2   8      450.65      427.83     29.65 o 
  -8   2   8        2.16        0.00     11.14 o 
  -7   2   8       59.16       46.03     15.59 o 
  -6   2   8     2177.37     2195.83     80.44 o 
  -5   2   8       17.72       18.13      7.19 o 
  -4   2   8     1992.39     1883.77     48.20 o 
  -3   2   8       85.02       81.21      9.06 o 
  -2   2   8        8.30        6.08      3.76 o 
  -1   2   8     1042.51     1089.48     27.17 o 
   0   2   8        0.34        0.00      4.31 o 
   1   2   8     1433.10     1381.21     32.13 o 
   2   2   8        2.57        1.06      5.15 o 
   3   2   8      906.42      890.07     31.10 o 
   4   2   8       25.21       27.59      6.51 o 
   5   2   8      198.37      155.60     13.92 o 
   6   2   8      976.88      899.12     26.35 o 
   7   2   8     1133.09     1139.88     37.93 o 
   8   2   8     1014.88      924.49     38.66 o 
   9   2   8      146.91      126.88     20.23 o 
  10   2   8       14.16        6.54     18.04 o 
  11   2   8        7.20        4.64     15.07 o 
  12   2   8      160.91      188.00     27.38 o 
  13   2   8      122.85      150.10     31.25 o 
  14   2   8       72.21       93.95     25.29 o 
  15   2   8       25.04       22.42     24.11 o 
 -15   3   8      134.21      129.42     27.10 o 
 -14   3   8        0.69        0.00     17.94 o 
 -13   3   8     1117.63     1103.30     54.25 o 
 -12   3   8       12.21        8.75     16.76 o 
 -11   3   8     1054.45     1035.98    105.16 o 
 -10   3   8       22.37       37.26     15.92 o 
  -9   3   8       59.98       96.61     18.40 o 
  -8   3   8     1019.55      980.84     43.12 o 
  -7   3   8     1486.92     1439.88     42.47 o 
  -6   3   8     2339.26     2345.74     60.32 o 
  -5   3   8     3106.67     2820.74    151.06 o 
  -4   3   8     1088.99      981.44     60.92 o 
  -3   3   8     1099.66     1025.31     31.06 o 
  -2   3   8     4836.95     4821.84    107.85 o 
  -1   3   8      633.16      591.90     24.51 o 
   0   3   8     4209.67     4342.60     85.49 o 
   1   3   8      597.40      635.59     28.61 o 
   2   3   8     4314.32     4434.90     87.50 o 
   3   3   8      449.91      402.95     20.47 o 
   4   3   8       15.59       20.80     12.78 o 
   5   3   8     2504.58     2454.11     65.17 o 
   6   3   8       61.54       47.37     10.72 o 
   7   3   8     1969.62     1939.13     91.75 o 
   8   3   8      432.90      430.11     24.45 o 
   9   3   8      343.03      355.38     23.41 o 
  10   3   8     1153.66     1120.34     82.03 o 
  11   3   8      663.92      570.23     41.05 o 
  12   3   8     1277.92     1140.12     71.85 o 
  13   3   8      192.47      206.06     30.93 o 
  14   3   8       28.70        1.58     19.54 o 
  15   3   8       75.28       91.41     27.21 o 
 -15   4   8       70.27       92.26     52.58 o 
 -14   4   8       13.58        0.00     17.61 o 
 -13   4   8        1.15        0.36     17.77 o 
 -12   4   8       38.76       29.94     19.34 o 
 -11   4   8      258.63      301.29     29.42 o 
 -10   4   8       82.04       93.26     19.44 o 
  -9   4   8      462.77      422.25     30.95 o 
  -8   4   8      110.80      122.47     14.76 o 
  -7   4   8     1097.40     1011.74     43.48 o 
  -6   4   8      651.03      660.55     26.58 o 
  -5   4   8      160.66      155.88     12.49 o 
  -4   4   8      793.98      733.86     25.42 o 
  -3   4   8       17.39       13.46      6.70 o 
  -2   4   8       82.24       87.85     10.64 o 
  -1   4   8      168.32      166.45     10.30 o 
   0   4   8      475.47      453.79     16.51 o 
   1   4   8       10.25        8.94      5.54 o 
   2   4   8      125.70      137.66     12.80 o 
   3   4   8     1480.45     1405.71     84.89 o 
   4   4   8       45.68       46.93     10.31 o 
   5   4   8      186.35      184.94     39.40 o 
   6   4   8       43.49       50.43     14.38 o 
   7   4   8      902.41      915.19     35.49 o 
   8   4   8      878.49      877.59     35.04 o 
   9   4   8       52.81       92.04     15.72 o 
  10   4   8       48.97       40.94     14.07 o 
  11   4   8        0.41       23.35     17.41 o 
  12   4   8      286.22      285.49     33.08 o 
  13   4   8       20.63        5.00     19.58 o 
  14   4   8       28.82       59.75     23.27 o 
 -14   5   8       21.93       11.73     32.09 o 
 -13   5   8       31.56       21.33     20.87 o 
 -12   5   8      208.13      191.19     27.30 o 
 -11   5   8        8.97       16.08     20.17 o 
 -10   5   8      363.24      396.56     31.80 o 
  -9   5   8      110.45      128.69     21.36 o 
  -8   5   8      158.89      179.58     15.17 o 
  -7   5   8      102.66       86.50     11.69 o 
  -6   5   8       77.16       79.97     10.74 o 
  -5   5   8      858.63      860.82     38.49 o 
  -4   5   8       23.65       24.66      8.08 o 
  -3   5   8     2408.39     2421.73     81.65 o 
  -2   5   8      239.38      274.64     17.43 o 
  -1   5   8      940.36     1041.31     33.63 o 
   0   5   8     2319.27     2239.34     49.72 o 
   1   5   8      403.66      344.53     19.08 o 
   2   5   8     2428.64     2191.30     59.08 o 
   3   5   8      527.75      489.47     23.82 o 
   4   5   8      466.56      466.51     23.77 o 
   5   5   8      144.58      129.44     14.85 o 
   6   5   8      894.16      963.25     36.62 o 
   7   5   8       36.72       83.80     24.73 o 
   8   5   8      611.49      513.60     58.90 o 
   9   5   8      297.64      376.77     31.48 o 
  10   5   8      297.07      287.34     24.52 o 
  11   5   8       79.11       52.95     20.82 o 
  12   5   8       60.66       80.19     22.75 o 
  13   5   8      285.15      300.06     35.21 o 
  14   5   8       34.62       78.52     28.29 o 
 -14   6   8      323.03      303.76     57.61 o 
 -13   6   8       71.62      135.06     43.17 o 
 -12   6   8      522.67      557.51     40.90 o 
 -11   6   8      203.07      195.92     34.86 o 
 -10   6   8       86.74       77.22     21.12 o 
  -9   6   8      340.48      301.32     26.31 o 
  -8   6   8      222.62      279.76     18.32 o 
  -7   6   8     1582.56     1622.98     43.30 o 
  -6   6   8      426.10      405.87     22.32 o 
  -5   6   8      631.41      573.08     23.14 o 
  -4   6   8       68.58       79.24     11.12 o 
  -3   6   8      592.85      564.41     25.73 o 
  -2   6   8     1763.95     1710.81     49.42 o 
  -1   6   8     3482.93     3685.70    118.72 o 
   0   6   8      721.51      730.94     28.21 o 
   1   6   8      838.46      893.29     34.91 o 
   2   6   8      362.13      354.71     20.98 o 
   3   6   8      352.39      303.98     21.41 o 
   4   6   8     2432.91     2344.36     65.36 o 
   5   6   8       23.19       18.33     10.43 o 
   6   6   8      708.31      693.01     30.90 o 
   7   6   8      127.34      124.77     17.10 o 
   8   6   8      134.01      137.02     29.44 o 
   9   6   8      508.03      531.74     65.64 o 
  10   6   8       20.27       31.49     16.33 o 
  11   6   8      650.15      694.77     66.11 o 
  12   6   8      135.81      194.68     92.60 o 
  13   6   8       44.86      106.11     31.36 o 
 -13   7   8        5.29       21.14     42.53 o 
 -12   7   8        7.66        0.00     30.93 o 
 -11   7   8       28.52       24.88     18.86 o 
 -10   7   8      115.99      123.53     21.92 o 
  -9   7   8        2.38        7.89     12.54 o 
  -8   7   8       22.77       32.66     13.57 o 
  -7   7   8       15.88        9.12     10.27 o 
  -6   7   8        0.33        0.00      9.01 o 
  -5   7   8       46.21       66.99     11.58 o 
  -4   7   8      143.18      141.76     16.59 o 
  -3   7   8      385.43      395.71     51.05 o 
  -2   7   8      631.09      625.40     46.95 o 
  -1   7   8      173.20      179.73     24.42 o 
   0   7   8        0.97        0.00     11.89 o 
   1   7   8     1583.55     1487.87     46.26 o 
   2   7   8      366.58      280.84     20.02 o 
   3   7   8       42.14       31.45     11.35 o 
   4   7   8        3.14        3.23      9.84 o 
   5   7   8       15.46        9.90     11.08 o 
   6   7   8      159.14      152.23     18.49 o 
   7   7   8      153.74      161.15     19.85 o 
   8   7   8       39.45       66.32     16.27 o 
   9   7   8        8.55       28.59     22.08 o 
  10   7   8        0.45        0.00     17.17 o 
  11   7   8       21.67        0.00     30.22 o 
  12   7   8        2.07        9.18     21.31 o 
  13   7   8       13.72        0.00     20.94 o 
 -12   8   8       33.88       39.82     42.92 o 
 -11   8   8      264.80      316.26     51.81 o 
 -10   8   8       29.87       13.35     18.76 o 
  -9   8   8      492.90      446.27     28.51 o 
  -8   8   8        5.66       14.42     13.23 o 
  -7   8   8      330.71      294.11     23.33 o 
  -6   8   8       42.19       66.96     12.81 o 
  -5   8   8        2.34        3.75      9.66 o 
  -4   8   8      847.16      782.53     68.35 o 
  -3   8   8      173.42      160.37     23.27 o 
  -2   8   8      179.99      165.25     22.86 o 
  -1   8   8       50.20       66.08     18.49 o 
   0   8   8        0.43        3.27     12.94 o 
   1   8   8      175.89      181.09     23.58 o 
   2   8   8      136.15      140.46     16.95 o 
   3   8   8      206.46      202.22     19.66 o 
   4   8   8      154.50      167.91     29.64 o 
   5   8   8        5.46       15.20     13.73 o 
   6   8   8      582.89      532.46     31.45 o 
   7   8   8      197.44      254.82     24.27 o 
   8   8   8      438.90      366.89     28.39 o 
   9   8   8       60.87       79.13     22.74 o 
  10   8   8       34.09        0.00     18.69 o 
  11   8   8        8.08        0.00     19.47 o 
  12   8   8       45.54       52.78     23.55 o 
 -11   9   8      122.57      150.08     31.30 o 
 -10   9   8      177.37      166.20     29.15 o 
  -9   9   8        1.53        2.17     28.42 o 
  -8   9   8      408.50      451.38     29.35 o 
  -7   9   8      240.36      328.92     25.31 o 
  -6   9   8      334.13      330.11     24.65 o 
  -5   9   8      271.89      281.27     20.10 o 
  -4   9   8        3.65        1.17     14.07 o 
  -3   9   8      197.33      235.53     28.06 o 
  -2   9   8      582.10      589.29     39.45 o 
  -1   9   8       77.43       54.64     18.33 o 
   0   9   8       84.56      106.22     27.19 o 
   1   9   8       25.27        6.05     15.44 o 
   2   9   8        6.09       11.05     11.66 o 
   3   9   8      682.64      608.75     31.65 o 
   4   9   8       44.82       45.87     14.23 o 
   5   9   8      867.18      866.86     45.34 o 
   6   9   8        1.85        5.74     13.70 o 
   7   9   8      202.39      192.26     26.57 o 
   8   9   8      119.36      137.58     28.55 o 
   9   9   8        0.58        0.51     17.69 o 
  10   9   8      141.17      127.64     26.32 o 
  -9  10   8       39.13       31.74     24.94 o 
  -8  10   8        6.36        0.46     20.40 o 
  -7  10   8       39.41       24.94     19.68 o 
  -6  10   8       94.70       45.61     18.47 o 
  -5  10   8        6.02        0.00     13.78 o 
  -4  10   8       47.91       61.76     42.66 o 
  -3  10   8       18.32        0.00     17.09 o 
  -2  10   8        0.18        4.22     16.56 o 
  -1  10   8       29.81       32.02     17.78 o 
   0  10   8       89.78       67.67     20.26 o 
   1  10   8       20.49        0.00     16.49 o 
   2  10   8        1.16        7.50     17.74 o 
   3  10   8       32.63       31.72     15.48 o 
   4  10   8        3.14        0.00     13.20 o 
   5  10   8       29.85       22.36     15.59 o 
   6  10   8        9.77       12.50     15.51 o 
   7  10   8       24.27       47.22     27.97 o 
   8  10   8        8.00        0.00     16.49 o 
   9  10   8        0.11       12.36     27.26 o 
  -7  11   8       21.33       47.81     35.31 o 
  -6  11   8       31.15       36.47     33.25 o 
  -5  11   8      118.71      156.40     27.52 o 
  -4  11   8       43.63       56.60     23.23 o 
  -3  11   8      261.56      318.42     36.02 o 
  -2  11   8       10.44        0.00     18.22 o 
  -1  11   8       52.21       57.83     22.28 o 
   0  11   8      121.40       79.79     24.03 o 
   1  11   8       47.64       45.28     22.40 o 
   2  11   8      119.64      157.86     30.03 o 
   3  11   8      130.23      109.69     33.44 o 
   4  11   8       43.85       32.60     21.19 o 
   5  11   8      126.69      142.78     22.88 o 
   6  11   8        7.58       11.14     18.40 o 
   7  11   8       53.51       26.19     19.44 o 
  -4  12   8      103.40      117.41     43.43 o 
  -3  12   8       13.87       29.13     24.28 o 
  -2  12   8       87.63      120.58     29.32 o 
  -1  12   8      179.37      223.22     34.26 o 
   0  12   8       44.17       33.60     24.18 o 
   1  12   8      264.43      298.67     38.40 o 
   2  12   8       67.96       26.32     29.00 o 
   3  12   8       54.67       70.70     26.71 o 
 -15   1   9       11.11        0.00     18.20 o 
 -14   1   9      217.35      246.06     32.21 o 
 -13   1   9      143.73      156.08     27.11 o 
 -12   1   9       71.39       66.56     20.34 o 
 -11   1   9      821.81      815.05    105.55 o 
 -10   1   9      119.31      106.21     26.42 o 
  -9   1   9     1251.66     1160.35    162.64 o 
  -8   1   9      883.97      824.50     62.25 o 
  -7   1   9       72.87       57.19     13.71 o 
  -6   1   9     1351.72     1363.69     50.86 o 
  -5   1   9      418.86      367.54     30.29 o 
  -4   1   9     2557.69     2521.95     77.44 o 
  -3   1   9     2500.89     2468.20     59.89 o 
  -2   1   9       32.60       47.73     11.07 o 
  -1   1   9     1737.61     1764.50     38.06 o 
   0   1   9     1550.66     1515.44     34.19 o 
   1   1   9     1252.89     1215.97     40.69 o 
   2   1   9     1202.88     1182.07     33.25 o 
   3   1   9      491.72      485.16     17.11 o 
   4   1   9      405.31      374.67     33.41 o 
   5   1   9      493.57      469.96     54.60 o 
   6   1   9      299.88      283.10     16.56 o 
   7   1   9      970.85      917.79     33.24 o 
   8   1   9        1.05        0.00      8.52 o 
   9   1   9      134.23      140.95     21.50 o 
  10   1   9      488.98      493.29     67.08 o 
  11   1   9       57.83       64.83     18.91 o 
  12   1   9      698.14      684.90     45.52 o 
  13   1   9       18.45       32.64     20.01 o 
  14   1   9      183.70      168.34     28.39 o 
  15   1   9       19.08       63.34     25.52 o 
 -15   2   9      138.02      142.02     28.15 o 
 -14   2   9       39.82       43.48     22.74 o 
 -13   2   9      163.23      182.94     27.01 o 
 -12   2   9      419.95      398.08     34.94 o 
 -11   2   9       53.37       58.25     19.37 o 
 -10   2   9     1155.13     1102.94     49.84 o 
  -9   2   9       10.05        4.42     16.11 o 
  -8   2   9      170.94      181.84     21.35 o 
  -7   2   9      548.20      535.03     31.11 o 
  -6   2   9       20.47        0.43     10.50 o 
  -5   2   9     2323.74     2309.61     89.89 o 
  -4   2   9     2146.61     2053.45     55.36 o 
  -3   2   9       37.99       24.56      9.10 o 
  -2   2   9     5380.86     5557.35    122.52 o 
  -1   2   9       55.87       66.07      6.72 o 
   0   2   9     7145.58     7401.20    158.85 o 
   1   2   9      133.29      122.31     16.03 o 
   2   2   9       86.52       98.69      8.73 o 
   3   2   9     2206.15     2193.73     48.46 o 
   4   2   9      200.88      174.57     14.49 o 
   5   2   9     1254.39     1282.16     46.97 o 
   6   2   9      462.63      449.62     23.12 o 
   7   2   9      140.63      175.96     17.33 o 
   8   2   9      847.78      850.43     53.29 o 
   9   2   9       36.77       28.21     15.36 o 
  10   2   9      102.35      124.72     32.15 o 
  11   2   9      429.71      429.94     36.01 o 
  12   2   9        7.95       10.58     17.11 o 
  13   2   9      563.32      473.97     40.68 o 
  14   2   9       16.04       18.90     19.91 o 
 -15   3   9       24.01        0.00     26.03 o 
 -14   3   9        0.07        0.00     17.57 o 
 -13   3   9        7.60        4.28     21.20 o 
 -12   3   9       62.27       71.22     21.05 o 
 -11   3   9        0.09        8.09     16.69 o 
 -10   3   9       25.68       21.13     15.66 o 
  -9   3   9       40.04       36.47     18.56 o 
  -8   3   9      119.60      115.87     41.43 o 
  -7   3   9        0.03        9.85     21.97 o 
  -6   3   9      178.68      152.03     27.97 o 
  -5   3   9       91.94      106.39     12.19 o 
  -4   3   9       55.77       60.76      9.95 o 
  -3   3   9       41.22       45.88      8.90 o 
  -2   3   9       15.92       12.66      7.17 o 
  -1   3   9      318.96      265.04     33.79 o 
   0   3   9       39.66       42.17      6.75 o 
   1   3   9       11.76       13.27      5.85 o 
   2   3   9        9.72        9.03      5.92 o 
   3   3   9        3.80        0.00     11.17 o 
   4   3   9      396.50      340.38     23.87 o 
   5   3   9      538.40      470.72     23.60 o 
   6   3   9      135.32      161.53     16.49 o 
   7   3   9      181.34      153.96     18.37 o 
   8   3   9      102.39       91.16     17.75 o 
   9   3   9        0.72       10.98     11.80 o 
  10   3   9       66.01       61.36     18.89 o 
  11   3   9       24.77       29.70     22.17 o 
  12   3   9        0.99        8.43     17.55 o 
  13   3   9       29.50       15.92     19.68 o 
  14   3   9        2.80        0.00     20.65 o 
 -14   4   9        6.49       17.81     36.02 o 
 -13   4   9       81.83      110.37     24.95 o 
 -12   4   9      383.71      351.64     33.74 o 
 -11   4   9       97.01       91.00     21.58 o 
 -10   4   9      861.64      929.48     46.51 o 
  -9   4   9       13.64       14.32     25.97 o 
  -8   4   9      123.50      130.86     20.57 o 
  -7   4   9      768.51      779.50     38.61 o 
  -6   4   9       32.35       37.57     10.84 o 
  -5   4   9     2880.44     2796.75     70.68 o 
  -4   4   9      908.35      893.46     30.85 o 
  -3   4   9     1070.14     1116.62     31.17 o 
  -2   4   9     2113.81     2093.77     66.06 o 
  -1   4   9        2.75        0.00      7.00 o 
   0   4   9     2996.11     2888.46     88.53 o 
   1   4   9      940.77      984.39     26.84 o 
   2   4   9     1883.30     1740.92     49.32 o 
   3   4   9     1852.49     1904.57     53.44 o 
   4   4   9       13.26        3.15      8.37 o 
   5   4   9     1307.19     1273.51     95.07 o 
   6   4   9      371.74      371.76     27.93 o 
   7   4   9      521.87      478.15     42.01 o 
   8   4   9      588.27      542.79     29.17 o 
   9   4   9       31.22       64.67     15.57 o 
  10   4   9      224.46      284.60     30.92 o 
  11   4   9      488.61      526.17     40.70 o 
  12   4   9       32.06       19.36     19.14 o 
  13   4   9      554.79      554.37     45.47 o 
  14   4   9       21.04       33.68     22.48 o 
 -14   5   9      197.47      180.62     47.10 o 
 -13   5   9      102.08       95.65     24.72 o 
 -12   5   9      113.22      140.09     26.29 o 
 -11   5   9      117.62      120.76     24.87 o 
 -10   5   9       33.84       27.36     16.73 o 
  -9   5   9      239.81      217.07     20.76 o 
  -8   5   9      435.03      466.30     41.49 o 
  -7   5   9       70.06      107.83     12.94 o 
  -6   5   9     1385.50     1314.30     37.13 o 
  -5   5   9      314.69      318.27     17.79 o 
  -4   5   9      767.07      753.51     25.59 o 
  -3   5   9       31.80       44.92      9.32 o 
  -2   5   9        1.35        1.02      8.33 o 
  -1   5   9      668.84      628.01     30.86 o 
   0   5   9      224.17      232.21     22.17 o 
   1   5   9      254.71      249.48     26.58 o 
   2   5   9      745.99      675.24     49.65 o 
   3   5   9        7.72        1.49      8.51 o 
   4   5   9     1247.52     1215.74     62.04 o 
   5   5   9      152.41      153.39     22.41 o 
   6   5   9      217.28      244.87     20.62 o 
   7   5   9      790.26      844.99     35.89 o 
   8   5   9        7.38       11.28     12.60 o 
   9   5   9      560.28      528.18     36.60 o 
  10   5   9       85.24      127.65     23.78 o 
  11   5   9       75.93       65.73     22.49 o 
  12   5   9      296.78      353.71     37.56 o 
  13   5   9        0.78        7.28     20.64 o 
 -13   6   9       35.58       61.60     25.11 o 
 -12   6   9       24.24       12.20     20.09 o 
 -11   6   9       21.17       27.94     19.59 o 
 -10   6   9        0.61        0.00     16.10 o 
  -9   6   9        0.86        0.00     15.94 o 
  -8   6   9      242.67      243.96     28.37 o 
  -7   6   9       17.92       29.33     10.83 o 
  -6   6   9       37.95       36.53     10.41 o 
  -5   6   9      114.04      103.65     13.03 o 
  -4   6   9      642.68      600.61     25.86 o 
  -3   6   9       95.21      121.85     15.51 o 
  -2   6   9     1953.55     1889.59     57.11 o 
  -1   6   9      338.81      325.13     26.81 o 
   0   6   9      757.48      808.08     39.60 o 
   1   6   9      630.31      570.05     34.51 o 
   2   6   9        1.23        0.00      9.27 o 
   3   6   9      208.12      195.43     17.84 o 
   4   6   9       46.56       69.95     12.80 o 
   5   6   9      239.48      252.13     20.44 o 
   6   6   9      230.33      189.18     19.49 o 
   7   6   9       16.35       12.08     12.52 o 
   8   6   9       60.13       35.24     16.14 o 
   9   6   9       21.94        0.00     16.33 o 
  10   6   9      156.05      191.81     45.51 o 
  11   6   9       29.85        0.00     22.36 o 
  12   6   9        8.05        0.00     27.19 o 
  13   6   9        2.49        8.53     23.08 o 
 -12   7   9        2.69        0.00     34.28 o 
 -11   7   9      557.09      598.00     42.19 o 
 -10   7   9        1.77        9.73     19.29 o 
  -9   7   9      711.06      641.95     41.43 o 
  -8   7   9       17.96       18.27     12.96 o 
  -7   7   9      151.24      139.22     15.89 o 
  -6   7   9      586.26      654.69     37.24 o 
  -5   7   9       59.85       53.27     11.69 o 
  -4   7   9      546.73      602.98     25.47 o 
  -3   7   9      240.65      287.81     21.38 o 
  -2   7   9      258.21      293.82     30.74 o 
  -1   7   9      315.95      327.46     28.64 o 
   0   7   9       16.71       22.83     13.95 o 
   1   7   9      257.28      310.41     57.41 o 
   2   7   9     1135.03     1121.04     39.69 o 
   3   7   9        0.95        2.09     10.08 o 
   4   7   9      482.50      457.66     41.07 o 
   5   7   9      144.02      146.05     17.96 o 
   6   7   9       94.34      135.84     18.38 o 
   7   7   9      827.29      904.64     39.00 o 
   8   7   9       13.11       21.01     14.73 o 
   9   7   9      634.10      576.03     38.44 o 
  10   7   9        7.34       16.61     16.81 o 
  11   7   9       61.04       89.79     28.34 o 
  12   7   9      120.97      186.76     78.61 o 
 -11   8   9       39.68       30.16     37.12 o 
 -10   8   9       75.03       57.81     21.74 o 
  -9   8   9       55.82       95.02     18.02 o 
  -8   8   9       50.00       56.78     15.95 o 
  -7   8   9      170.69      210.16     19.03 o 
  -6   8   9       95.97       99.56     14.84 o 
  -5   8   9      209.19      238.10     18.63 o 
  -4   8   9        8.41       19.59     12.23 o 
  -3   8   9       19.27       30.74     16.51 o 
  -2   8   9      272.89      324.74     58.70 o 
  -1   8   9       66.39       77.12     18.55 o 
   0   8   9      384.34      426.37     33.60 o 
   1   8   9       89.71       91.28     28.48 o 
   2   8   9       42.39       51.57     21.59 o 
   3   8   9      549.26      507.74     28.46 o 
   4   8   9       65.58       58.40     14.85 o 
   5   8   9      541.12      574.56     31.57 o 
   6   8   9      147.44      127.54     19.52 o 
   7   8   9       34.59       30.52     17.03 o 
   8   8   9      309.30      336.51     34.12 o 
   9   8   9       13.01       21.97     16.24 o 
  10   8   9       74.20      116.06     61.86 o 
  11   8   9        5.24        0.00     32.09 o 
 -10   9   9        2.02        0.00     33.25 o 
  -9   9   9        1.23        0.00     14.51 o 
  -8   9   9      105.34      111.37     19.36 o 
  -7   9   9        0.29        0.00     13.43 o 
  -6   9   9       62.05       42.33     16.70 o 
  -5   9   9        8.51       16.72     13.83 o 
  -4   9   9       20.07       19.54     17.01 o 
  -3   9   9       71.47       57.19     32.22 o 
  -2   9   9       38.42       42.90     18.75 o 
  -1   9   9      237.85      327.63     59.61 o 
   0   9   9        5.33        0.00     14.49 o 
   1   9   9       41.47       48.74     18.44 o 
   2   9   9        0.69        0.00     15.05 o 
   3   9   9      259.67      267.04     30.30 o 
   4   9   9      217.70      176.59     21.42 o 
   5   9   9        1.00        7.58     14.10 o 
   6   9   9      121.52      124.94     23.50 o 
   7   9   9        7.17        0.00     14.77 o 
   8   9   9       33.63        0.00     15.30 o 
   9   9   9       42.21       50.88     21.67 o 
  10   9   9       72.70      101.23     25.10 o 
  -9  10   9        5.68       26.08     25.30 o 
  -8  10   9       69.93       55.77     24.99 o 
  -7  10   9       60.83       82.53     40.27 o 
  -6  10   9       70.08       48.88     33.96 o 
  -5  10   9      220.16      242.50     24.47 o 
  -4  10   9       66.81       84.81     22.77 o 
  -3  10   9      452.67      510.73     40.42 o 
  -2  10   9      289.44      338.06     68.82 o 
  -1  10   9       32.80       36.27     19.02 o 
   0  10   9      108.85      157.33     26.17 o 
   1  10   9      362.17      319.89     34.06 o 
   2  10   9      101.98      147.24     26.38 o 
   3  10   9      367.82      325.53     41.88 o 
   4  10   9        5.65       37.61     20.68 o 
   5  10   9      214.68      206.39     35.86 o 
   6  10   9      279.92      293.38     28.38 o 
   7  10   9       44.98       55.64     20.03 o 
   8  10   9      386.18      416.02     46.01 o 
  -6  11   9       65.29       75.15     24.15 o 
  -5  11   9       37.04       33.18     21.14 o 
  -4  11   9       22.55       11.64     20.57 o 
  -3  11   9       60.49       37.92     31.96 o 
  -2  11   9        4.24        0.00     20.20 o 
  -1  11   9      251.06      241.61     33.21 o 
   0  11   9        2.24        2.88     19.56 o 
   1  11   9      123.71      114.70     27.05 o 
   2  11   9        3.87        4.70     20.32 o 
   3  11   9       13.00       10.93     20.21 o 
   4  11   9       97.04       97.72     28.20 o 
   5  11   9       24.84       39.97     28.01 o 
   6  11   9       41.27       59.85     29.37 o 
  -2  12   9       37.89       49.49     37.44 o 
  -1  12   9        2.34        0.00     22.88 o 
   0  12   9       13.06       24.41     24.49 o 
   1  12   9       16.54       14.83     24.46 o 
   2  12   9        2.15        0.00     27.58 o 
 -15   0  10       94.86       61.22     33.51 o 
 -14   0  10       20.83       49.49     31.32 o 
 -13   0  10      631.42      537.80     58.90 o 
 -12   0  10       11.95        0.00     21.14 o 
 -11   0  10      452.84      396.68     46.91 o 
 -10   0  10      144.68      142.41     31.45 o 
  -9   0  10       94.51      105.81     27.45 o 
  -8   0  10     1976.51     1970.53     98.20 o 
  -7   0  10      209.97      241.90     32.99 o 
  -6   0  10     1552.06     1477.31     76.94 o 
  -5   0  10       15.59        8.63     15.08 o 
  -4   0  10      372.42      306.21     32.99 o 
  -3   0  10     3414.38     3283.65    137.00 o 
  -2   0  10      998.67      945.83     53.87 o 
  -1   0  10     6397.76     6624.95    175.87 o 
   0   0  10      716.60      622.47     40.60 o 
   1   0  10       55.98       73.42     11.16 o 
   2   0  10      465.19      464.58     27.39 o 
   3   0  10     1087.00     1120.84     59.80 o 
   4   0  10     3709.99     3736.97    112.06 o 
   5   0  10     1570.66     1480.19     81.97 o 
   6   0  10      225.92      183.04     18.82 o 
   7   0  10        8.97        1.62      9.94 o 
   8   0  10      747.98      755.22     56.45 o 
   9   0  10        2.92        0.00     18.17 o 
  10   0  10     1406.82     1396.38     85.45 o 
  11   0  10       36.84       43.04     25.39 o 
  12   0  10      516.66      491.28     56.06 o 
  13   0  10       62.17       24.62     27.45 o 
  14   0  10       80.48       56.83     31.45 o 
 -15   1  10       91.54       62.25     22.88 o 
 -14   1  10        7.32        7.03     19.94 o 
 -13   1  10        1.08        0.00     16.93 o 
 -12   1  10        1.71        0.00     15.83 o 
 -11   1  10      449.52      382.28     33.41 o 
 -10   1  10      292.07      275.41     28.26 o 
  -9   1  10      292.00      294.19     27.37 o 
  -8   1  10     1026.49      889.78     66.69 o 
  -7   1  10       36.87       15.28     14.95 o 
  -6   1  10      140.14      117.09     29.64 o 
  -5   1  10       73.16      148.86     18.52 o 
  -4   1  10     1537.08     1487.41     53.22 o 
  -3   1  10     1747.99     1523.07     74.75 o 
  -2   1  10      107.58      124.38     15.63 o 
  -1   1  10       20.74       30.07     10.74 o 
   0   1  10       66.68       75.09      7.65 o 
   1   1  10     1654.04     1600.01     36.97 o 
   2   1  10       90.08      105.43     10.66 o 
   3   1  10      935.31      831.76     28.35 o 
   4   1  10       31.12       16.02     11.31 o 
   5   1  10        1.03        4.11      8.30 o 
   6   1  10      589.09      567.99     21.46 o 
   7   1  10       55.36       81.74     13.32 o 
   8   1  10      366.16      399.93     42.92 o 
   9   1  10      120.65      103.23     20.25 o 
  10   1  10       21.78       27.68     17.40 o 
  11   1  10        2.92        0.00     15.71 o 
  12   1  10       87.86      110.52     25.24 o 
  13   1  10      163.32      139.00     26.52 o 
  14   1  10       88.35       30.02     19.93 o 
 -15   2  10        5.41        2.73     17.95 o 
 -14   2  10        2.71       18.80     20.20 o 
 -13   2  10       46.36       25.10     18.63 o 
 -12   2  10       28.35       42.12     19.36 o 
 -11   2  10      386.31      442.75     35.24 o 
 -10   2  10      470.71      426.35     45.43 o 
  -9   2  10      324.47      342.79     45.24 o 
  -8   2  10      248.65      288.88     26.53 o 
  -7   2  10       94.55       85.78     25.00 o 
  -6   2  10       21.98        9.29     11.12 o 
  -5   2  10     1744.99     1750.44     61.06 o 
  -4   2  10      795.97      853.96     37.62 o 
  -3   2  10      754.13      661.75     85.32 o 
  -2   2  10      628.25      625.49     23.27 o 
  -1   2  10        4.19        3.91      6.56 o 
   0   2  10     1624.40     1579.07     51.35 o 
   1   2  10       50.95       63.11      8.39 o 
   2   2  10     2391.25     2423.43     52.90 o 
   3   2  10      388.53      393.46     22.40 o 
   4   2  10      444.35      427.41     21.87 o 
   5   2  10       65.38       61.62     16.83 o 
   6   2  10      120.91      149.24     15.77 o 
   7   2  10      784.53      822.17     32.75 o 
   8   2  10      621.30      576.19     32.71 o 
   9   2  10      387.89      412.09     33.12 o 
  10   2  10      250.25      238.55     28.48 o 
  11   2  10      115.86      108.29     23.24 o 
  12   2  10      109.13      101.75     23.77 o 
  13   2  10       85.05       91.50     23.95 o 
  14   2  10      138.37      132.43     26.91 o 
 -14   3  10      210.58      203.90     29.84 o 
 -13   3  10       82.00       90.03     25.19 o 
 -12   3  10      719.66      697.59     44.44 o 
 -11   3  10        1.52       13.11     16.90 o 
 -10   3  10      473.89      369.70     33.77 o 
  -9   3  10      230.16      225.45     25.95 o 
  -8   3  10       65.77       35.35     15.35 o 
  -7   3  10     1412.40     1390.49     55.43 o 
  -6   3  10      286.60      251.60     23.87 o 
  -5   3  10      872.82      875.64     39.41 o 
  -4   3  10      651.11      672.66     33.00 o 
  -3   3  10        3.77        2.62      7.23 o 
  -2   3  10     1572.60     1533.26     69.59 o 
  -1   3  10      521.95      542.03     34.19 o 
   0   3  10     3023.26     3071.50     75.52 o 
   1   3  10     1604.50     1626.30     38.72 o 
   2   3  10      170.15      193.16     18.72 o 
   3   3  10     1722.78     1684.78     48.67 o 
   4   3  10      630.39      594.53     31.50 o 
   5   3  10     1527.98     1579.27     86.46 o 
   6   3  10      558.56      551.70     27.30 o 
   7   3  10      187.47      206.99     19.21 o 
   8   3  10      414.36      400.61     38.56 o 
   9   3  10     1072.64     1061.79     40.71 o 
  10   3  10       22.25       40.57     19.54 o 
  11   3  10      713.77      693.26     99.24 o 
  12   3  10        3.41        0.00     17.73 o 
  13   3  10      112.57      161.31     29.77 o 
  14   3  10      205.29      206.35     30.30 o 
 -14   4  10       67.98       45.27     23.58 o 
 -13   4  10       14.35       14.81     21.27 o 
 -12   4  10        3.65        1.89     18.70 o 
 -11   4  10      110.04       47.88     20.41 o 
 -10   4  10        5.25       27.25     17.33 o 
  -9   4  10      561.36      528.17     56.96 o 
  -8   4  10       97.84      144.82     22.36 o 
  -7   4  10       58.40       67.58     17.54 o 
  -6   4  10       18.54        0.00     13.40 o 
  -5   4  10     1341.33     1400.50     54.26 o 
  -4   4  10     1170.38     1168.58     33.24 o 
  -3   4  10       34.83       30.65      8.85 o 
  -2   4  10      249.27      260.53     15.46 o 
  -1   4  10      866.61      833.76     37.04 o 
   0   4  10      739.29      717.64     27.24 o 
   1   4  10       40.06       42.63     12.59 o 
   2   4  10      691.67      653.54     35.51 o 
   3   4  10       65.81       71.22     11.83 o 
   4   4  10        5.66        3.25      9.35 o 
   5   4  10      282.66      301.93     21.22 o 
   6   4  10       35.07       32.33     11.93 o 
   7   4  10      789.36      728.25     86.61 o 
   8   4  10       19.47       11.53     12.09 o 
   9   4  10      620.25      600.91     32.41 o 
  10   4  10       27.35       15.46     18.17 o 
  11   4  10       54.42       35.17     25.97 o 
  12   4  10       13.22       26.39     19.87 o 
  13   4  10       44.06       29.89     21.63 o 
 -13   5  10       21.64       28.50     23.43 o 
 -12   5  10       84.83       68.24     23.05 o 
 -11   5  10      172.93      199.61     27.87 o 
 -10   5  10      223.55      215.85     27.36 o 
  -9   5  10      183.57      211.85     21.72 o 
  -8   5  10      185.43      188.48     20.34 o 
  -7   5  10       27.29       24.36     13.27 o 
  -6   5  10      133.24      162.61     18.01 o 
  -5   5  10       64.35       89.77     15.11 o 
  -4   5  10     1042.07     1044.92     32.32 o 
  -3   5  10      325.87      337.51     18.26 o 
  -2   5  10      439.56      488.37     24.23 o 
  -1   5  10       20.29       21.60      9.49 o 
   0   5  10        2.22        7.97     11.28 o 
   1   5  10     1407.04     1420.92     56.22 o 
   2   5  10        4.46        0.00     10.32 o 
   3   5  10     1449.77     1580.22     48.74 o 
   4   5  10       72.49       75.35     13.40 o 
   5   5  10       67.92       62.04     26.11 o 
   6   5  10      143.60      173.50     19.10 o 
   7   5  10       57.19       62.43     14.75 o 
   8   5  10       26.38       44.97     15.60 o 
   9   5  10        5.10        9.74     14.83 o 
  10   5  10       50.93       55.48     45.94 o 
  11   5  10       83.16      112.51     33.51 o 
  12   5  10       52.36       55.09     22.51 o 
  13   5  10       78.87       97.30     27.03 o 
 -13   6  10      372.00      348.53     39.03 o 
 -12   6  10        6.66       14.40     20.78 o 
 -11   6  10      121.62       77.16     22.53 o 
 -10   6  10       30.23       39.68     19.70 o 
  -9   6  10       24.79       14.97     19.98 o 
  -8   6  10      284.83      329.76     25.19 o 
  -7   6  10      187.15      189.91     20.40 o 
  -6   6  10      734.26      732.26     32.81 o 
  -5   6  10      519.25      576.14     29.37 o 
  -4   6  10      189.44      165.69     15.49 o 
  -3   6  10      769.16      858.66     29.61 o 
  -2   6  10      784.53      760.41     67.08 o 
  -1   6  10      886.90      937.40    124.95 o 
   0   6  10      767.03      761.50     66.11 o 
   1   6  10       43.57       49.29     15.32 o 
   2   6  10      528.85      581.37     55.74 o 
   3   6  10     1222.03     1229.00     42.32 o 
   4   6  10      778.34      750.04     32.22 o 
   5   6  10     1136.67     1157.34     48.12 o 
   6   6  10        1.00        0.00     10.96 o 
   7   6  10       26.56       32.40     13.88 o 
   8   6  10      391.20      338.99     52.59 o 
   9   6  10      129.54      123.12     26.30 o 
  10   6  10      638.23      681.27    110.15 o 
  11   6  10       69.54       86.16     62.05 o 
  12   6  10      169.63      309.34    301.51 o 
 -12   7  10       14.57        0.00     21.62 o 
 -11   7  10       42.95       30.81     29.38 o 
 -10   7  10       31.81       28.89     22.62 o 
  -9   7  10       21.67        2.98     20.68 o 
  -8   7  10        7.64       14.84     14.05 o 
  -7   7  10        3.56        7.21     13.57 o 
  -6   7  10      127.93      142.10     16.10 o 
  -5   7  10       70.54       91.37     14.07 o 
  -4   7  10      527.10      549.23     25.34 o 
  -3   7  10      157.77      166.70     23.62 o 
  -2   7  10        3.59        6.41     13.87 o 
  -1   7  10      175.31      151.63     22.32 o 
   0   7  10      103.08      114.72     20.51 o 
   1   7  10      836.09      821.41     44.13 o 
   2   7  10       33.06       23.21     15.67 o 
   3   7  10        3.00        0.00     13.69 o 
   4   7  10        0.95        0.77     12.79 o 
   5   7  10      502.58      548.59     34.80 o 
   6   7  10      277.13      240.87     22.71 o 
   7   7  10      217.56      211.28     23.28 o 
   8   7  10      220.08      272.57     40.31 o 
   9   7  10        0.19        6.20     16.06 o 
  10   7  10       11.91        0.00     16.26 o 
  11   7  10       19.28       14.82     24.37 o 
 -11   8  10      112.76      101.46     27.08 o 
 -10   8  10      122.31      134.22     29.64 o 
  -9   8  10       69.66       68.17     22.59 o 
  -8   8  10      131.02      167.74     26.05 o 
  -7   8  10        0.44        0.00     11.43 o 
  -6   8  10       87.48      112.72     15.97 o 
  -5   8  10      449.76      456.19     37.57 o 
  -4   8  10       17.39       32.10     14.67 o 
  -3   8  10      309.12      310.02     30.45 o 
  -2   8  10        6.27       13.49     20.75 o 
  -1   8  10        8.35       13.69     16.54 o 
   0   8  10      247.20      214.06     27.31 o 
   1   8  10        2.07        0.36     16.69 o 
   2   8  10      486.49      481.68     36.71 o 
   3   8  10       27.32       38.10     17.25 o 
   4   8  10      115.44       98.97     22.05 o 
   5   8  10      217.69      217.61     22.21 o 
   6   8  10       56.06       21.25     14.19 o 
   7   8  10      406.01      427.34     30.44 o 
   8   8  10       38.71       43.50     17.63 o 
   9   8  10       87.12      136.40     23.40 o 
  10   8  10      134.31      126.73     23.76 o 
  -9   9  10      298.16      301.69     34.19 o 
  -8   9  10       12.97        2.47     15.36 o 
  -7   9  10      373.48      390.28     28.40 o 
  -6   9  10       36.24       36.72     15.74 o 
  -5   9  10      103.00       95.26     18.29 o 
  -4   9  10      236.30      303.35     26.02 o 
  -3   9  10       48.52       50.62     20.09 o 
  -2   9  10      552.71      602.25     42.23 o 
  -1   9  10      316.37      321.67     50.78 o 
   0   9  10      261.25      214.50     28.66 o 
   1   9  10       90.67      103.85     23.32 o 
   2   9  10       21.12       15.95     17.03 o 
   3   9  10      140.55      106.84     23.47 o 
   4   9  10      270.92      319.24     34.34 o 
   5   9  10      210.24      205.65     30.33 o 
   6   9  10      327.61      338.88     28.86 o 
   7   9  10        2.16        0.00     15.83 o 
   8   9  10      262.53      245.76     28.47 o 
   9   9  10      113.27      136.31     26.52 o 
  -8  10  10       11.65        0.00     19.71 o 
  -7  10  10        9.97        5.82     18.93 o 
  -6  10  10        6.92       12.72     29.58 o 
  -5  10  10       13.59        0.00     15.01 o 
  -4  10  10        6.81       18.11     15.91 o 
  -3  10  10        0.37       14.52     18.06 o 
  -2  10  10        2.52       14.97     19.38 o 
  -1  10  10        6.80        0.00     17.95 o 
   0  10  10        3.29        0.00     18.05 o 
   1  10  10       15.47       13.22     21.26 o 
   2  10  10        1.84        4.87     18.05 o 
   3  10  10        1.83        5.31     18.56 o 
   4  10  10        0.69        0.00     32.73 o 
   5  10  10        4.69        0.00     26.16 o 
   6  10  10        1.53        0.00     23.15 o 
   7  10  10       34.11       17.71     27.30 o 
  -5  11  10       91.14       95.45     21.95 o 
  -4  11  10       54.16       37.10     18.83 o 
  -3  11  10       14.78       12.20     21.79 o 
  -2  11  10      105.01      122.33     27.87 o 
  -1  11  10       43.07       34.60     22.59 o 
   0  11  10       26.30       43.87     23.51 o 
   1  11  10      131.65      134.64     28.69 o 
   2  11  10        0.56        0.00     19.35 o 
   3  11  10      137.38       76.64     27.67 o 
   4  11  10       47.54       48.08     24.82 o 
 -14   1  11        0.24        0.00     19.21 o 
 -13   1  11      197.89      159.60     28.15 o 
 -12   1  11      269.81      222.00     29.48 o 
 -11   1  11      312.23      361.48     99.04 o 
 -10   1  11     1052.22      885.83     45.61 o 
  -9   1  11       16.95       26.43     15.90 o 
  -8   1  11      635.80      647.95     63.34 o 
  -7   1  11      297.06      328.13     49.68 o 
  -6   1  11      127.03      135.47     20.10 o 
  -5   1  11     2807.30     2847.34     89.83 o 
  -4   1  11       69.41       62.47     44.66 o 
  -3   1  11     3510.40     3623.38    107.06 o 
  -2   1  11      791.14      799.25     36.09 o 
  -1   1  11      138.73      139.97     19.85 o 
   0   1  11     1551.87     1547.09     42.62 o 
   1   1  11      314.93      306.81     14.22 o 
   2   1  11     1208.41     1259.74     36.71 o 
   3   1  11      600.54      555.68     20.05 o 
   4   1  11      127.73      106.49     13.49 o 
   5   1  11     1137.34     1075.62     36.96 o 
   6   1  11      186.34      207.06     14.93 o 
   7   1  11      249.85      257.03     25.93 o 
   8   1  11      582.12      591.02     45.62 o 
   9   1  11        4.38        0.10     15.01 o 
  10   1  11      521.88      510.20     38.73 o 
  11   1  11      120.81      135.80     30.87 o 
  12   1  11       57.18       52.48     21.31 o 
  13   1  11      250.27      254.78     50.39 o 
 -14   2  11      156.40      161.66     28.29 o 
 -13   2  11       21.52       15.45     19.30 o 
 -12   2  11      231.58      249.34     38.60 o 
 -11   2  11      328.00      333.60     38.08 o 
 -10   2  11       16.74       17.50     17.22 o 
  -9   2  11      699.07      665.62     40.50 o 
  -8   2  11        2.63       19.23     20.23 o 
  -7   2  11      510.27      475.06     32.53 o 
  -6   2  11      595.19      533.70     79.97 o 
  -5   2  11       29.26       34.53     13.03 o 
  -4   2  11     1073.79     1060.53     44.49 o 
  -3   2  11      132.43      121.15     17.11 o 
  -2   2  11       26.36       43.71     12.62 o 
  -1   2  11      654.59      655.48     24.83 o 
   0   2  11        2.06        8.00      7.31 o 
   1   2  11     1579.39     1538.16     44.03 o 
   2   2  11      770.00      814.47     33.10 o 
   3   2  11       46.91       19.68     12.18 o 
   4   2  11      826.32      884.85     66.55 o 
   5   2  11       32.63       47.58     11.91 o 
   6   2  11      516.33      507.15     26.22 o 
   7   2  11      276.75      269.77     23.32 o 
   8   2  11        0.92        1.70     10.97 o 
   9   2  11      663.27      719.19     43.70 o 
  10   2  11        5.44        8.91     16.66 o 
  11   2  11      266.80      273.79     46.98 o 
  12   2  11       42.84       24.24     30.93 o 
  13   2  11        0.23        0.00     16.47 o 
 -14   3  11        2.97        0.00     39.89 o 
 -13   3  11       14.90        6.42     20.16 o 
 -12   3  11        0.03        0.00     18.15 o 
 -11   3  11       16.88        0.00     27.13 o 
 -10   3  11       16.54       33.57     17.99 o 
  -9   3  11        5.48        0.00     15.35 o 
  -8   3  11       73.23      121.49     21.26 o 
  -7   3  11       15.46        7.04     14.40 o 
  -6   3  11      260.65      271.84     32.03 o 
  -5   3  11       20.43       17.11     12.92 o 
  -4   3  11      230.85      228.73     22.61 o 
  -3   3  11        5.96        2.22     10.87 o 
  -2   3  11        6.72        0.00      7.45 o 
  -1   3  11        6.25        4.68      6.94 o 
   0   3  11        1.86        0.00      8.03 o 
   1   3  11        0.95        7.08      7.59 o 
   2   3  11        9.33        5.59     10.71 o 
   3   3  11       52.69       72.13     15.24 o 
   4   3  11      234.29      254.15     26.55 o 
   5   3  11        0.23        0.00     18.11 o 
   6   3  11       41.39       18.70     11.58 o 
   7   3  11       74.81       77.42     15.00 o 
   8   3  11       30.75       18.62     12.58 o 
   9   3  11        4.68        0.00     15.48 o 
  10   3  11        0.61        9.01     16.69 o 
  11   3  11        1.21        0.00     20.62 o 
  12   3  11        3.17        0.00     18.11 o 
  13   3  11       28.56       31.35     19.47 o 
 -13   4  11       20.52       31.69     21.85 o 
 -12   4  11       94.04       96.55     25.62 o 
 -11   4  11      245.02      263.86     31.73 o 
 -10   4  11       99.32      137.10     23.67 o 
  -9   4  11      582.39      595.05     39.59 o 
  -8   4  11       30.48       56.98     18.59 o 
  -7   4  11      624.22      594.27     37.12 o 
  -6   4  11      624.74      636.02     37.66 o 
  -5   4  11      394.91      363.91     28.84 o 
  -4   4  11      702.44      637.64     50.51 o 
  -3   4  11      140.37      126.63     12.68 o 
  -2   4  11        9.24        0.00      7.55 o 
  -1   4  11       50.71       42.75     10.71 o 
   0   4  11      871.00      898.00     41.29 o 
   1   4  11     2087.13     1972.98     70.55 o 
   2   4  11      953.61      964.14     73.52 o 
   3   4  11     1614.88     1618.06     61.85 o 
   4   4  11      225.38      250.36     19.79 o 
   5   4  11        4.96       10.73     10.57 o 
   6   4  11      120.27      127.51     17.61 o 
   7   4  11      261.09      278.57     27.63 o 
   8   4  11       55.62       35.83     14.47 o 
   9   4  11      306.53      333.01     29.19 o 
  10   4  11        1.76       40.08     29.83 o 
  11   4  11      236.92      277.52     33.80 o 
  12   4  11      102.58      119.86     31.90 o 
  13   4  11        6.42       35.83     27.97 o 
 -13   5  11      140.17      198.13     32.22 o 
 -12   5  11       12.41        0.00     20.13 o 
 -11   5  11       28.88       38.45     21.79 o 
 -10   5  11       72.79       96.09     22.81 o 
  -9   5  11       15.34        8.20     14.05 o 
  -8   5  11      404.43      447.88     28.61 o 
  -7   5  11      114.43      103.04     17.49 o 
  -6   5  11       11.03        8.11     12.17 o 
  -5   5  11      680.94      680.10     32.71 o 
  -4   5  11       19.47       26.03     12.14 o 
  -3   5  11      858.17      867.62     29.05 o 
  -2   5  11       62.56       73.26     11.91 o 
  -1   5  11        5.99       11.54     12.13 o 
   0   5  11     1296.21     1269.36     52.87 o 
   1   5  11      140.46      113.15     19.23 o 
   2   5  11      987.39      974.35     45.42 o 
   3   5  11      312.57      308.84     27.70 o 
   4   5  11       48.59       54.09     13.19 o 
   5   5  11      808.22      860.77     35.63 o 
   6   5  11       25.23       25.14     12.99 o 
   7   5  11       48.75       50.68     28.35 o 
   8   5  11       84.85      122.02     27.92 o 
   9   5  11        0.26       11.60     24.54 o 
  10   5  11      493.27      675.39    696.64 o 
  11   5  11       22.05       11.60     27.32 o 
  12   5  11       47.36       46.91     30.41 o 
 -12   6  11       33.33       22.08     28.55 o 
 -11   6  11        1.91       16.52     19.62 o 
 -10   6  11       43.34       62.20     22.45 o 
  -9   6  11       57.66       85.74     17.86 o 
  -8   6  11        0.44       14.16     14.18 o 
  -7   6  11      255.59      267.45     29.17 o 
  -6   6  11       41.68       75.69     38.16 o 
  -5   6  11        3.57        0.07     12.40 o 
  -4   6  11        4.46       13.74     10.51 o 
  -3   6  11       36.77       30.89     13.00 o 
  -2   6  11        2.28        8.00     13.27 o 
  -1   6  11        2.51        0.00     13.56 o 
   0   6  11        0.38        0.63     13.13 o 
   1   6  11        2.46        0.00     24.04 o 
   2   6  11       34.74       48.96     16.90 o 
   3   6  11        6.23       16.20     14.62 o 
   4   6  11      107.11      127.47     21.87 o 
   5   6  11       22.01       13.76     12.44 o 
   6   6  11        2.63       11.29     12.49 o 
   7   6  11       78.84       50.77     15.91 o 
   8   6  11       11.43       36.27     16.47 o 
   9   6  11       25.83       42.52     18.60 o 
  10   6  11        4.98       11.30     18.27 o 
  11   6  11       17.55       24.88     28.89 o 
 -11   7  11       51.37       55.05     23.10 o 
 -10   7  11      163.44      216.27     32.09 o 
  -9   7  11        5.77       13.26     18.96 o 
  -8   7  11      131.43      121.76     19.42 o 
  -7   7  11       64.35       87.10     17.58 o 
  -6   7  11        8.80       29.95     14.23 o 
  -5   7  11      735.39      744.76     49.42 o 
  -4   7  11      142.16      169.01     21.98 o 
  -3   7  11      972.82     1096.09     42.52 o 
  -2   7  11      239.92      232.19     26.84 o 
  -1   7  11      333.61      333.35     30.87 o 
   0   7  11      648.72      620.07     40.18 o 
   1   7  11       71.29       80.70     20.02 o 
   2   7  11      684.65      668.76     70.56 o 
   3   7  11      268.41      207.70     25.89 o 
   4   7  11       60.22       65.53     19.30 o 
   5   7  11      281.44      273.45     43.82 o 
   6   7  11       30.26       27.64     17.66 o 
   7   7  11      592.34      611.72     69.03 o 
   8   7  11      318.73      389.06     50.24 o 
   9   7  11       23.52       45.09     18.95 o 
  10   7  11      147.52      170.10     27.28 o 
 -10   8  11        0.40        0.00     20.14 o 
  -9   8  11       30.55       33.51     21.95 o 
  -8   8  11       10.06        0.00     17.43 o 
  -7   8  11      140.91      142.15     32.20 o 
  -6   8  11        1.85        0.00     17.06 o 
  -5   8  11       12.28       15.99     16.71 o 
  -4   8  11      103.02      110.55     18.43 o 
  -3   8  11      125.31      128.13     23.86 o 
  -2   8  11      291.69      220.70     28.22 o 
  -1   8  11      302.56      373.62     36.21 o 
   0   8  11      259.91      287.36     30.81 o 
   1   8  11       91.70       76.53     21.01 o 
   2   8  11        4.03       23.94     19.98 o 
   3   8  11       13.23       19.25     16.90 o 
   4   8  11      296.29      339.13     35.57 o 
   5   8  11       49.54       33.91     20.93 o 
   6   8  11      397.90      374.27     37.81 o 
   7   8  11       28.38       23.53     16.45 o 
   8   8  11        0.15        9.73     17.22 o 
   9   8  11      240.79      216.70     29.44 o 
  -8   9  11       60.86       99.49     33.12 o 
  -7   9  11       91.12       91.24     34.41 o 
  -6   9  11       22.92       20.05     15.34 o 
  -5   9  11       11.35       23.30     15.72 o 
  -4   9  11       47.05       14.39     14.45 o 
  -3   9  11       24.54        5.65     18.44 o 
  -2   9  11      176.67      170.50     42.85 o 
  -1   9  11       40.08       17.48     23.97 o 
   0   9  11      165.86      219.16     29.62 o 
   1   9  11        0.69        0.00     17.16 o 
   2   9  11       27.24       39.51     19.65 o 
   3   9  11       43.45       33.23     19.32 o 
   4   9  11        1.81        3.85     19.54 o 
   5   9  11       56.32       67.34     24.09 o 
   6   9  11        1.21        0.00     19.54 o 
   7   9  11        1.09        0.00     23.63 o 
   8   9  11        4.68        3.68     28.47 o 
  -6  10  11      141.87      121.29     22.21 o 
  -5  10  11        0.07        0.00     14.88 o 
  -4  10  11      227.47      238.39     25.74 o 
  -3  10  11        6.36        0.00     19.81 o 
  -2  10  11      114.63      130.30     27.10 o 
  -1  10  11      203.30      210.67     45.30 o 
   0  10  11       11.30       51.54     22.19 o 
   1  10  11      220.92      178.57     29.64 o 
   2  10  11       28.42       13.73     34.15 o 
   3  10  11      124.00      135.64     27.45 o 
   4  10  11      135.10      153.85     32.35 o 
   5  10  11       34.44       25.78     27.43 o 
   6  10  11      139.38      143.28     34.13 o 
  -3  11  11       40.76       22.04     29.13 o 
  -2  11  11       43.06       44.62     25.14 o 
  -1  11  11       62.34       46.50     25.79 o 
   0  11  11       22.74       19.93     23.25 o 
   1  11  11        9.52        0.00     20.45 o 
   2  11  11        2.74        0.77     20.65 o 
 -13   0  12       88.91       63.28     34.41 o 
 -12   0  12      277.81      266.26     44.85 o 
 -11   0  12       72.45       64.05     27.84 o 
 -10   0  12      332.16      318.71     45.62 o 
  -9   0  12      281.96      255.43     39.31 o 
  -8   0  12      228.10      280.82     40.47 o 
  -7   0  12     1042.76      983.46     65.60 o 
  -6   0  12     1050.88      999.18     64.83 o 
  -5   0  12       80.09      110.32     25.39 o 
  -4   0  12      370.63      403.64     40.73 o 
  -3   0  12      303.10      317.04     35.44 o 
  -2   0  12     4388.07     4287.21    175.40 o 
  -1   0  12       97.13       94.60     22.17 o 
   0   0  12     1604.66     1629.52     80.93 o 
   1   0  12       15.14        5.16     13.40 o 
   2   0  12       28.18       15.92     10.69 o 
   3   0  12     2352.00     2490.17    136.93 o 
   4   0  12      167.88      178.94     20.64 o 
   5   0  12     2108.20     2018.21     71.21 o 
   6   0  12       54.52       58.85     15.31 o 
   7   0  12      204.12      250.92     36.34 o 
   8   0  12       72.75      118.44     31.70 o 
   9   0  12      320.82      331.34     44.98 o 
  10   0  12      356.56      485.99     55.29 o 
  11   0  12      351.46      330.70     48.72 o 
  12   0  12       51.96       84.41     34.67 o 
  13   0  12       48.28      128.62     38.28 o 
 -13   1  12        9.05        0.00     18.65 o 
 -12   1  12       37.92       33.73     20.64 o 
 -11   1  12      158.95      175.26     27.68 o 
 -10   1  12       41.07       74.90     36.21 o 
  -9   1  12      334.06      281.60     29.80 o 
  -8   1  12       23.69       31.36     15.45 o 
  -7   1  12        0.06        0.18     29.45 o 
  -6   1  12       12.33       17.45     13.89 o 
  -5   1  12       82.48       91.48     17.58 o 
  -4   1  12     1043.34     1184.66     58.12 o 
  -3   1  12       84.36       86.37     17.21 o 
  -2   1  12      263.19      262.46     23.17 o 
  -1   1  12        4.98        0.00     10.06 o 
   0   1  12      984.82     1080.81     47.49 o 
   1   1  12      547.32      541.99     28.60 o 
   2   1  12      452.28      430.89     25.65 o 
   3   1  12       28.06       30.42      8.47 o 
   4   1  12       20.02       37.97     13.41 o 
   5   1  12      402.32      340.96     21.44 o 
   6   1  12       96.24      111.12     15.18 o 
   7   1  12      166.85      176.29     17.95 o 
   8   1  12       62.31       63.82     24.62 o 
   9   1  12       41.80       41.49     17.82 o 
  10   1  12       17.06       21.32     20.75 o 
  11   1  12        6.54       29.34     19.08 o 
  12   1  12       84.39      122.78     25.45 o 
  13   1  12        2.81        0.00     15.98 o 
 -13   2  12       16.58       33.41     23.40 o 
 -12   2  12      114.51      113.85     26.31 o 
 -11   2  12       11.88       20.36     18.29 o 
 -10   2  12      604.00      574.60     57.54 o 
  -9   2  12        0.70        0.00     13.63 o 
  -8   2  12      245.15      202.78     33.06 o 
  -7   2  12       86.15       82.09     37.37 o 
  -6   2  12      268.34      266.46     25.79 o 
  -5   2  12     1568.58     1569.87     85.06 o 
  -4   2  12       38.41       23.28     13.36 o 
  -3   2  12      949.92      982.82     42.84 o 
  -2   2  12      543.02      530.39     30.96 o 
  -1   2  12      836.30      842.42     38.09 o 
   0   2  12       43.09       55.26     12.89 o 
   1   2  12     1195.20     1110.62     36.17 o 
   2   2  12     1042.25     1018.60     44.40 o 
   3   2  12        6.78        0.00     15.79 o 
   4   2  12       27.01       20.31     10.45 o 
   5   2  12       82.53      112.51     15.49 o 
   6   2  12      818.43      772.57     32.89 o 
   7   2  12       87.17       76.09     17.30 o 
   8   2  12      475.62      480.40     36.16 o 
   9   2  12        0.18        0.00     15.42 o 
  10   2  12        4.31        0.00     17.11 o 
  11   2  12       32.35       36.07     20.93 o 
  12   2  12        7.03       17.58     19.44 o 
  13   2  12      121.17      106.70     27.11 o 
 -13   3  12      148.71      218.97     33.29 o 
 -12   3  12      116.50      124.17     25.76 o 
 -11   3  12      158.33      158.70     27.35 o 
 -10   3  12       23.86       14.49     18.04 o 
  -9   3  12      100.34      102.96     29.45 o 
  -8   3  12      986.62     1041.40     52.00 o 
  -7   3  12      316.80      260.37     27.68 o 
  -6   3  12     1472.08     1431.01     57.86 o 
  -5   3  12       66.34       60.57     22.88 o 
  -4   3  12       15.34        9.34     12.68 o 
  -3   3  12      902.92     1045.59    104.78 o 
  -2   3  12        8.12       17.01     12.19 o 
  -1   3  12      448.11      436.19     23.80 o 
   0   3  12       92.11       99.07     11.44 o 
   1   3  12       49.63       63.52     15.00 o 
   2   3  12     1372.05     1384.18     55.06 o 
   3   3  12       15.76       31.17     13.52 o 
   4   3  12     1167.47     1229.76     95.66 o 
   5   3  12      119.70      123.08     16.97 o 
   6   3  12      319.59      401.41     25.63 o 
   7   3  12      571.19      547.92     49.53 o 
   8   3  12      172.11      155.97     20.34 o 
   9   3  12      466.51      370.81     34.38 o 
  10   3  12      314.58      348.04     35.28 o 
  11   3  12      310.18      315.68     35.12 o 
  12   3  12       67.92       78.29     23.34 o 
 -12   4  12       41.04       28.54     22.60 o 
 -11   4  12        2.16        7.03     19.76 o 
 -10   4  12      142.00      194.92     48.84 o 
  -9   4  12       35.92       49.65     23.91 o 
  -8   4  12      100.95      111.74     21.71 o 
  -7   4  12       24.83       10.26     15.45 o 
  -6   4  12      229.79      205.95     25.33 o 
  -5   4  12      250.27      265.83     26.87 o 
  -4   4  12      664.84      690.60     61.44 o 
  -3   4  12      146.20      167.51     19.77 o 
  -2   4  12       20.30        3.68     10.44 o 
  -1   4  12       49.91       68.25     12.96 o 
   0   4  12        6.40        0.00     17.14 o 
   1   4  12      118.38      126.05     19.39 o 
   2   4  12      536.13      490.24     32.23 o 
   3   4  12       50.16       46.64     15.89 o 
   4   4  12        6.37       14.19     15.40 o 
   5   4  12        4.32       11.01     19.18 o 
   6   4  12       94.59      125.25     18.41 o 
   7   4  12       11.46       24.75     15.17 o 
   8   4  12      143.56      163.56     31.38 o 
   9   4  12        0.18        0.00     16.62 o 
  10   4  12       27.11       45.62     21.51 o 
  11   4  12        6.78        0.00     17.94 o 
  12   4  12        6.12       18.10     17.95 o 
 -12   5  12       14.16       27.31     23.63 o 
 -11   5  12      150.59      152.47     26.97 o 
 -10   5  12       51.17       47.77     20.31 o 
  -9   5  12      130.23      137.81     20.58 o 
  -8   5  12      208.93      198.24     28.44 o 
  -7   5  12        2.52        0.00     12.47 o 
  -6   5  12      181.27      213.63     22.27 o 
  -5   5  12       15.15        8.45     13.08 o 
  -4   5  12      415.10      429.95     27.10 o 
  -3   5  12        1.73       10.98     16.91 o 
  -2   5  12       26.78       27.31     11.61 o 
  -1   5  12       25.90       39.13     17.72 o 
   0   5  12      896.48      953.87     82.67 o 
   1   5  12      222.44      186.55     23.39 o 
   2   5  12      779.46      674.60     97.56 o 
   3   5  12       36.42       24.90     14.50 o 
   4   5  12       36.90       46.97     17.51 o 
   5   5  12      518.89      595.11     40.14 o 
   6   5  12        6.76       18.54     13.95 o 
   7   5  12      528.75      569.80     34.33 o 
   8   5  12       82.47      140.15     33.49 o 
   9   5  12      220.86      280.26    159.01 o 
  10   5  12        7.27       32.89     65.47 o 
  11   5  12        2.01       37.76     26.55 o 
 -11   6  12       18.62       13.49     20.84 o 
 -10   6  12       27.08       38.81     27.52 o 
  -9   6  12      239.56      243.75     25.52 o 
  -8   6  12       89.09      104.27     19.01 o 
  -7   6  12      590.25      645.35     34.97 o 
  -6   6  12       53.70       69.62     16.41 o 
  -5   6  12      100.29      118.07     25.00 o 
  -4   6  12      351.58      326.77     32.38 o 
  -3   6  12      102.01      102.88     54.32 o 
  -2   6  12     2544.57     2856.77     80.36 o 
  -1   6  12       39.84       63.08     18.12 o 
   0   6  12     1067.91     1133.70     52.49 o 
   1   6  12      116.96      127.49     21.39 o 
   2   6  12       65.18       54.84     18.48 o 
   3   6  12     1063.52     1045.49     66.82 o 
   4   6  12       49.73       50.13     18.59 o 
   5   6  12      285.96      297.92     31.10 o 
   6   6  12       49.31       34.99     23.91 o 
   7   6  12        0.55        4.38     15.58 o 
   8   6  12      205.66      240.20     42.10 o 
   9   6  12       91.69       84.38     32.18 o 
  10   6  12      249.05      390.68    186.74 o 
 -10   7  12        2.67        5.43     20.51 o 
  -9   7  12        3.14       11.81     23.91 o 
  -8   7  12       20.18       33.24     16.75 o 
  -7   7  12       31.16       27.53     16.22 o 
  -6   7  12        0.95        0.00     14.08 o 
  -5   7  12      115.60      132.78     25.84 o 
  -4   7  12      318.02      350.04     34.53 o 
  -3   7  12       60.66       30.81     14.60 o 
  -2   7  12      185.12      210.95     26.72 o 
  -1   7  12        9.51       16.09     16.38 o 
   0   7  12      161.34      149.86     23.72 o 
   1   7  12       44.43       15.10     16.39 o 
   2   7  12      145.18      150.30     24.34 o 
   3   7  12       26.15       43.77     17.95 o 
   4   7  12        0.77        0.00     14.03 o 
   5   7  12       15.67        0.00     17.28 o 
   6   7  12        0.22        0.00     16.94 o 
   7   7  12       22.51       33.50     22.56 o 
   8   7  12       12.16        8.79     17.23 o 
   9   7  12        5.42       16.18     19.53 o 
  -9   8  12       12.81       15.35     21.76 o 
  -8   8  12       42.32       30.56     21.52 o 
  -7   8  12      120.77      120.42     27.71 o 
  -6   8  12        2.37        0.00     17.06 o 
  -5   8  12      183.09      224.72     30.51 o 
  -4   8  12      195.23      180.62     21.91 o 
  -3   8  12       10.97       25.02     15.10 o 
  -2   8  12       83.60      114.82     23.84 o 
  -1   8  12        3.65        0.00     16.06 o 
   0   8  12      139.41       85.60     22.18 o 
   1   8  12      260.44      271.36     31.52 o 
   2   8  12      228.17      205.78     28.06 o 
   3   8  12      118.63      153.83     27.25 o 
   4   8  12       48.20       68.55     22.87 o 
   5   8  12       67.41       45.39     33.19 o 
   6   8  12      162.34      153.20     30.75 o 
   7   8  12       63.66       61.01     26.45 o 
   8   8  12       85.40      144.23     34.78 o 
  -7   9  12       23.28        0.00     26.55 o 
  -6   9  12      125.08      141.89     36.09 o 
  -5   9  12       95.89      100.19     24.34 o 
  -4   9  12       70.77       69.27     18.76 o 
  -3   9  12      520.09      528.04     34.60 o 
  -2   9  12        0.14        0.00     34.73 o 
  -1   9  12      249.77      258.28     31.98 o 
   0   9  12       28.56       32.31     22.10 o 
   1   9  12       30.30       58.73     21.92 o 
   2   9  12      160.84      187.32     29.84 o 
   3   9  12        0.86        0.00     19.44 o 
   4   9  12      331.86      368.64     39.80 o 
   5   9  12       34.94       17.63     23.43 o 
   6   9  12       83.56       73.40     31.38 o 
  -5  10  12        3.71        0.00     15.72 o 
  -4  10  12       47.93       50.93     18.55 o 
  -3  10  12        0.10        8.69     18.27 o 
  -2  10  12       22.76       28.73     22.01 o 
  -1  10  12        2.27        0.00     19.72 o 
   0  10  12        2.45       17.09     21.49 o 
   1  10  12        0.13       11.51     20.76 o 
   2  10  12        5.04        0.00     22.30 o 
   3  10  12        0.41       14.03     23.48 o 
   4  10  12       23.72       20.23     36.34 o 
 -13   1  13       29.47       38.41     27.84 o 
 -12   1  13      144.38      144.36     27.97 o 
 -11   1  13       30.38       20.21     19.78 o 
 -10   1  13      130.59       92.18     22.12 o 
  -9   1  13      404.56      377.02     37.89 o 
  -8   1  13       24.15       14.84     15.93 o 
  -7   1  13      698.40      692.89     73.40 o 
  -6   1  13       28.62        6.96     14.76 o 
  -5   1  13      346.36      336.52     28.65 o 
  -4   1  13      161.01      160.04     21.47 o 
  -3   1  13       72.67       61.42     16.10 o 
  -2   1  13      305.59      349.80     27.39 o 
  -1   1  13      510.97      507.60     31.02 o 
   0   1  13        7.58        4.17     11.23 o 
   1   1  13      752.77      797.30     36.39 o 
   2   1  13       55.84       43.66     13.07 o 
   3   1  13      495.86      545.82     32.57 o 
   4   1  13      510.13      485.48     32.12 o 
   5   1  13       25.42       27.50     10.44 o 
   6   1  13      945.28      902.70     36.19 o 
   7   1  13        9.96        8.94     14.98 o 
   8   1  13      277.95      344.05     32.12 o 
   9   1  13      113.62      130.19     23.83 o 
  10   1  13       15.71        0.00     17.26 o 
  11   1  13      190.20      222.42     30.04 o 
  12   1  13        0.49       44.92     33.96 o 
 -12   2  13       11.08       37.89     30.29 o 
 -11   2  13      211.28      208.64     29.79 o 
 -10   2  13      149.47      185.29     41.18 o 
  -9   2  13       13.42        5.90     17.17 o 
  -8   2  13      487.35      394.27     57.99 o 
  -7   2  13       75.26       86.06     18.97 o 
  -6   2  13      747.13      719.45     40.31 o 
  -5   2  13      646.75      632.77    102.01 o 
  -4   2  13       12.73       11.96     13.65 o 
  -3   2  13      952.29     1007.60     44.81 o 
  -2   2  13      232.66      244.81     39.11 o 
  -1   2  13     1559.51     1572.14     57.89 o 
   0   2  13      222.38      204.39     22.75 o 
   1   2  13        6.39       14.86     13.03 o 
   2   2  13       91.22      124.11     15.13 o 
   3   2  13     1158.88     1143.37    148.53 o 
   4   2  13      167.22      167.54     31.70 o 
   5   2  13     1111.10     1003.89     59.00 o 
   6   2  13       67.17       69.21     15.05 o 
   7   2  13      323.21      317.93     24.79 o 
   8   2  13      133.02      168.49     44.72 o 
   9   2  13       26.48       11.78     17.29 o 
  10   2  13      255.25      265.16     32.14 o 
  11   2  13        7.45        0.00     20.36 o 
  12   2  13       98.83       85.46     23.17 o 
 -12   3  13        0.11        0.00     18.94 o 
 -11   3  13        3.88        5.34     19.66 o 
 -10   3  13       29.30       14.74     18.87 o 
  -9   3  13       23.79       44.36     21.16 o 
  -8   3  13       27.15       14.78     18.56 o 
  -7   3  13       13.21       26.02     17.44 o 
  -6   3  13      146.99      166.03     24.29 o 
  -5   3  13       23.93       11.48     14.53 o 
  -4   3  13       87.19       62.29     19.85 o 
  -3   3  13       15.68        9.27     16.24 o 
  -2   3  13      203.87      160.73     20.82 o 
  -1   3  13       83.83       88.07     21.28 o 
   0   3  13       85.92       69.98     17.39 o 
   1   3  13       49.21       61.35     22.81 o 
   2   3  13       25.61        5.90     12.62 o 
   3   3  13        7.02        0.00     12.17 o 
   4   3  13        2.26        0.00     15.79 o 
   5   3  13       20.15        9.68     16.42 o 
   6   3  13       20.70       12.72     18.75 o 
   7   3  13        0.05        0.00     13.03 o 
   8   3  13       15.59       15.34     14.62 o 
   9   3  13        0.03        9.19     18.04 o 
  10   3  13       19.80       23.24     20.25 o 
  11   3  13        0.10        0.00     18.48 o 
 -12   4  13       27.33       31.09     23.87 o 
 -11   4  13      168.29      174.03     32.54 o 
 -10   4  13      138.43      189.14     29.71 o 
  -9   4  13       27.41       31.59     19.95 o 
  -8   4  13      383.61      380.72     34.95 o 
  -7   4  13       89.58      112.27     22.82 o 
  -6   4  13      816.38      835.70     45.80 o 
  -5   4  13      270.51      281.81     29.21 o 
  -4   4  13       59.33       66.80     14.48 o 
  -3   4  13      523.23      515.85     57.76 o 
  -2   4  13       87.44      100.12     15.93 o 
  -1   4  13      437.28      475.68     40.47 o 
   0   4  13      334.23      292.45     65.66 o 
   1   4  13        5.75        8.72     12.80 o 
   2   4  13      746.10      774.26     40.36 o 
   3   4  13      140.00      144.41     22.44 o 
   4   4  13      222.66      224.80     38.41 o 
   5   4  13      340.33      368.28     33.81 o 
   6   4  13       19.83       23.36     19.01 o 
   7   4  13      626.65      757.85    139.41 o 
   8   4  13       61.31       59.83     22.59 o 
   9   4  13      190.64      243.32     43.82 o 
  10   4  13      118.37      155.43     40.85 o 
  11   4  13        1.00        0.00     17.99 o 
 -11   5  13        6.88        8.71     22.10 o 
 -10   5  13       36.58        7.01     20.10 o 
  -9   5  13      212.47      237.70     25.35 o 
  -8   5  13        0.94       10.29     15.30 o 
  -7   5  13      245.46      313.40     26.75 o 
  -6   5  13        6.59        0.00     13.82 o 
  -5   5  13       75.67       77.64     17.32 o 
  -4   5  13      107.36      117.43     18.13 o 
  -3   5  13        3.65       10.94     15.90 o 
  -2   5  13      284.84      254.42     29.38 o 
  -1   5  13      279.15      320.81     43.88 o 
   0   5  13      147.17      143.06     22.20 o 
   1   5  13      381.06      396.16     32.20 o 
   2   5  13        6.66       10.96     14.40 o 
   3   5  13      388.84      409.68     32.79 o 
   4   5  13       60.01       62.56     19.53 o 
   5   5  13      146.06      166.46     26.77 o 
   6   5  13       12.21       26.12     22.81 o 
   7   5  13       18.42       25.33     20.39 o 
   8   5  13        9.90       21.77     19.32 o 
   9   5  13      298.59      390.51    161.12 o 
  10   5  13       19.17       37.25    161.55 o 
 -10   6  13        0.62       14.56     21.73 o 
  -9   6  13        0.55        0.00     15.80 o 
  -8   6  13      135.40      188.32     23.67 o 
  -7   6  13        1.13        2.58     14.06 o 
  -6   6  13       55.88       69.02     17.97 o 
  -5   6  13       17.11       17.47     14.91 o 
  -4   6  13        0.31        4.77     15.81 o 
  -3   6  13       34.38       23.47     18.51 o 
  -2   6  13       14.40       19.79     17.25 o 
  -1   6  13       41.10       43.58     18.07 o 
   0   6  13        0.27        0.00     15.27 o 
   1   6  13       51.01       54.23     22.42 o 
   2   6  13       23.94       29.94     17.54 o 
   3   6  13      255.93      332.35     32.32 o 
   4   6  13       41.16       38.85     18.68 o 
   5   6  13      273.95      290.49     31.69 o 
   6   6  13       25.14       47.60     21.05 o 
   7   6  13       33.24       19.82     24.87 o 
   8   6  13       16.77        0.00     24.40 o 
   9   6  13       20.21       23.58     20.61 o 
  -9   7  13       23.02       12.84     21.67 o 
  -8   7  13        2.23        0.00     15.50 o 
  -7   7  13      157.01      148.81     22.79 o 
  -6   7  13       96.81      100.94     28.80 o 
  -5   7  13      120.55       84.29     22.46 o 
  -4   7  13       76.57      102.26     24.47 o 
  -3   7  13        2.43        6.95     17.26 o 
  -2   7  13      203.50      203.00     29.97 o 
  -1   7  13       85.49      107.04     22.67 o 
   0   7  13      152.83      189.30     27.06 o 
   1   7  13      403.75      430.69     36.44 o 
   2   7  13        6.74        0.00     15.77 o 
   3   7  13      280.08      290.69     32.63 o 
   4   7  13       16.87        9.33     18.49 o 
   5   7  13        9.84        0.00     18.35 o 
   6   7  13      198.09      239.91     32.67 o 
   7   7  13       13.45       22.61     25.09 o 
   8   7  13      222.24      219.95     51.87 o 
  -7   8  13        0.94        4.11     19.70 o 
  -6   8  13       26.86       85.60     24.06 o 
  -5   8  13       18.12        0.00     18.04 o 
  -4   8  13       24.55       20.34     19.93 o 
  -3   8  13      209.83      219.72     40.53 o 
  -2   8  13       11.81        5.13     14.29 o 
  -1   8  13      341.31      394.73     37.03 o 
   0   8  13       20.25       37.68     20.46 o 
   1   8  13       23.84        6.10     17.57 o 
   2   8  13       45.00       55.11     22.46 o 
   3   8  13       33.33       40.46     37.57 o 
   4   8  13      118.54       74.34     25.09 o 
   5   8  13       54.57       82.89     28.26 o 
   6   8  13       40.68        8.65     26.24 o 
   7   8  13        6.72       27.72     30.00 o 
  -5   9  13        8.28        1.82     28.93 o 
  -4   9  13        0.18        1.95     19.82 o 
  -3   9  13       18.65       20.18     20.40 o 
  -2   9  13       22.86        4.37     19.99 o 
  -1   9  13       62.76       80.97     24.47 o 
   0   9  13       17.07       10.22     19.23 o 
   1   9  13       18.28        7.62     20.19 o 
   2   9  13        1.20       26.11     20.91 o 
   3   9  13       15.56        0.00     25.71 o 
   4   9  13        3.23        0.00     23.65 o 
   5   9  13       44.21       42.34     28.02 o 
 -12   0  14       99.92       70.75     34.28 o 
 -11   0  14       19.20       29.13     32.86 o 
 -10   0  14        2.27        3.87     26.42 o 
  -9   0  14      115.45       98.98     32.86 o 
  -8   0  14      349.38      373.36     48.59 o 
  -7   0  14      377.19      354.02     46.14 o 
  -6   0  14       16.89        5.93     20.36 o 
  -5   0  14      114.89      146.02     32.99 o 
  -4   0  14       56.80       56.19     23.07 o 
  -3   0  14     1930.08     2015.12    102.07 o 
  -2   0  14      559.38      634.98     51.42 o 
  -1   0  14     1178.90     1300.62     73.72 o 
   0   0  14      388.71      413.31     40.98 o 
   1   0  14      192.15      177.59     29.77 o 
   2   0  14      871.88      894.28     56.71 o 
   4   0  14     2806.45     2655.76    131.58 o 
   5   0  14        5.56       15.47     21.65 o 
   6   0  14      339.68      333.53     43.04 o 
   7   0  14       77.84      119.21     31.83 o 
   8   0  14       17.71        0.00     21.65 o 
   9   0  14      289.86      280.44     45.24 o 
  10   0  14        0.27       16.50     26.29 o 
  11   0  14      152.00      182.62     40.73 o 
 -12   1  14      101.23      112.64     46.14 o 
 -11   1  14        9.28       22.48     21.16 o 
 -10   1  14      121.95      119.19     25.69 o 
  -9   1  14       82.85       38.07     19.73 o 
  -8   1  14        5.35       25.51     18.57 o 
  -7   1  14        4.16       49.39     18.00 o 
  -6   1  14        2.18       12.94     14.38 o 
  -5   1  14      284.57      338.11     66.18 o 
  -4   1  14       58.49       55.94     17.63 o 
  -3   1  14      145.00      159.40     21.77 o 
  -2   1  14       50.16       84.51     16.87 o 
  -1   1  14       13.96       16.10     14.31 o 
   0   1  14      508.05      523.33     31.74 o 
   1   1  14       33.54       33.62     23.26 o 
   2   1  14      151.09      123.46     26.55 o 
   3   1  14        7.29       10.46     12.27 o 
   4   1  14       93.87      100.41     18.90 o 
   5   1  14      229.64      210.45     20.47 o 
   6   1  14       78.98       77.32     15.70 o 
   7   1  14       82.93       54.70     19.10 o 
   8   1  14        1.28        0.07     17.63 o 
   9   1  14        0.89        4.04     18.27 o 
  10   1  14        0.46        0.00     17.65 o 
  11   1  14       29.46       83.23     23.73 o 
 -11   2  14      106.83       71.47     23.79 o 
 -10   2  14        8.45        0.00     18.21 o 
  -9   2  14       80.98       83.12     23.41 o 
  -8   2  14       16.55        0.00     21.72 o 
  -7   2  14        3.45       20.96     16.72 o 
  -6   2  14      210.10      253.95     28.81 o 
  -5   2  14       12.22        8.08     14.84 o 
  -4   2  14      164.37      237.38     26.20 o 
  -3   2  14        8.05       30.19     15.54 o 
  -2   2  14        1.19        0.00     12.03 o 
  -1   2  14       48.70       45.36     15.67 o 
   0   2  14      190.28      151.12     34.93 o 
   1   2  14      152.95      159.56     28.87 o 
   2   2  14       93.88       67.84     17.52 o 
   3   2  14       16.90       29.97     20.56 o 
   4   2  14      102.59      122.77     22.41 o 
   5   2  14       38.59       59.67     26.16 o 
   6   2  14      429.09      371.94     38.34 o 
   7   2  14      308.60      261.32     23.91 o 
   8   2  14      288.14      281.68     31.85 o 
   9   2  14      134.85      134.57     25.60 o 
  10   2  14       21.62       28.43     20.30 o 
  11   2  14        1.11        0.03     18.72 o 
 -11   3  14        6.51       10.62     21.91 o 
 -10   3  14      154.68      175.66     34.54 o 
  -9   3  14       58.28       59.11     28.22 o 
  -8   3  14      673.79      559.84     57.48 o 
  -7   3  14      279.45      232.38     30.61 o 
  -6   3  14      268.43      285.13     29.84 o 
  -5   3  14      148.18      194.73     25.91 o 
  -4   3  14      186.83      214.99     25.80 o 
  -3   3  14      261.26      285.57     27.50 o 
  -2   3  14      838.17      859.10     73.39 o 
  -1   3  14      966.08     1057.76     51.25 o 
   0   3  14      361.99      359.59     31.44 o 
   1   3  14        4.00        0.00     12.70 o 
   2   3  14       14.83        0.00     19.46 o 
   3   3  14      733.43      758.39     85.12 o 
   4   3  14       86.01      130.39     22.97 o 
   5   3  14      586.17      592.68     52.07 o 
   6   3  14        1.99       15.49     23.00 o 
   7   3  14      148.36      121.14     31.96 o 
   8   3  14      416.82      418.12     36.92 o 
   9   3  14        2.23       12.98     19.58 o 
  10   3  14      310.88      314.10     61.35 o 
 -11   4  14       64.63       66.75     25.25 o 
 -10   4  14       71.99       71.58     24.81 o 
  -9   4  14       30.90       11.45     19.87 o 
  -8   4  14        1.49        0.00     17.38 o 
  -7   4  14        1.82       27.81     18.25 o 
  -6   4  14      287.12      308.56     44.46 o 
  -5   4  14       21.17        6.12     13.11 o 
  -4   4  14      129.64      163.97     29.38 o 
  -3   4  14       56.94       80.77     20.50 o 
  -2   4  14       35.58       29.97     17.35 o 
  -1   4  14       33.88       18.66     17.72 o 
   0   4  14       13.50       19.76     16.11 o 
   1   4  14      256.30      211.62     39.44 o 
   2   4  14        0.59       16.37     22.94 o 
   3   4  14       53.96       47.11     16.95 o 
   4   4  14        0.85        3.40     24.49 o 
   5   4  14        0.42        0.00     16.57 o 
   6   4  14       12.74       31.31     35.44 o 
   7   4  14        1.24        4.40     23.16 o 
   8   4  14       15.81       18.61     25.00 o 
   9   4  14       46.57       72.43     33.51 o 
  10   4  14       59.56       41.24     29.26 o 
 -10   5  14      121.49      103.92     26.95 o 
  -9   5  14        2.01        0.00     15.01 o 
  -8   5  14       27.77       13.36     16.18 o 
  -7   5  14      128.62      129.36     29.81 o 
  -6   5  14        7.60        7.95     14.55 o 
  -5   5  14      485.89      581.76     54.58 o 
  -4   5  14       15.83       28.13     17.67 o 
  -3   5  14      257.99      281.82     31.83 o 
  -2   5  14       61.13       69.47     20.87 o 
  -1   5  14        1.02        3.26     16.58 o 
   0   5  14      391.06      407.76     47.04 o 
   1   5  14       20.34        0.00     21.65 o 
   2   5  14      267.61      300.93     30.03 o 
   3   5  14       98.34      105.09     21.91 o 
   4   5  14       38.09       36.41     24.04 o 
   5   5  14      162.72      156.35     26.87 o 
   6   5  14      253.47      257.54     47.75 o 
   7   5  14      125.05      214.44     92.47 o 
   8   5  14       46.21       41.78     28.70 o 
   9   5  14       48.71      107.48    135.32 o 
  -9   6  14      157.55      142.11     23.64 o 
  -8   6  14      113.69      111.75     21.28 o 
  -7   6  14      179.46      206.81     25.19 o 
  -6   6  14      216.20      214.84     63.86 o 
  -5   6  14       41.21       40.56     20.64 o 
  -4   6  14      199.76      192.66     29.02 o 
  -3   6  14      232.22      280.05     33.26 o 
  -2   6  14       75.91      126.84     24.94 o 
  -1   6  14      635.62      711.64     58.70 o 
   0   6  14       17.68        0.00     26.68 o 
   1   6  14      181.39      176.75     29.77 o 
   2   6  14      229.42      241.53     30.34 o 
   3   6  14        8.83       11.49     18.60 o 
   4   6  14      721.34      809.95     50.56 o 
   5   6  14       10.58        0.00     18.96 o 
   6   6  14       70.44       78.55     26.18 o 
   7   6  14       47.09       45.82     27.93 o 
   8   6  14        1.26        0.00     27.98 o 
  -8   7  14        0.20       15.94     16.65 o 
  -7   7  14       12.40       20.39     19.17 o 
  -6   7  14       20.62        0.00     18.95 o 
  -5   7  14       56.80       63.85     21.86 o 
  -4   7  14        4.99       27.22     20.06 o 
  -3   7  14       18.56       38.77     20.55 o 
  -2   7  14       43.14       56.70     21.64 o 
  -1   7  14        0.87        0.00     17.59 o 
   0   7  14       86.70      112.90     37.76 o 
   1   7  14        8.94       14.02     18.51 o 
   2   7  14       39.42       68.24     23.25 o 
   3   7  14        0.12        0.00     18.97 o 
   4   7  14        5.56       21.16     21.33 o 
   5   7  14        0.65        0.00     20.71 o 
   6   7  14       75.10       63.40     28.56 o 
   7   7  14        0.17        0.00     27.46 o 
  -6   8  14      120.18      114.20     26.50 o 
  -5   8  14        9.59        1.92     18.60 o 
  -4   8  14       90.17      140.31     28.66 o 
  -3   8  14        4.08       12.00     19.50 o 
  -2   8  14        1.25        0.00     18.52 o 
  -1   8  14       59.40       27.58     28.61 o 
   0   8  14       17.72       29.70     35.70 o 
   1   8  14      134.54      142.33     27.67 o 
   2   8  14        7.56        0.00     20.53 o 
   3   8  14       30.18       48.21     24.75 o 
   4   8  14       13.81        2.97     26.55 o 
   5   8  14        4.78        0.00     23.77 o 
  -2   9  14      245.03      299.24     36.72 o 
  -1   9  14       35.16       36.47     32.35 o 
   0   9  14      160.94      163.62     42.08 o 
   1   9  14        6.84       11.01     21.45 o 
   2   9  14       34.44        0.00     32.61 o 
 -10   1  15       32.35       49.21     26.23 o 
  -9   1  15       64.30       93.34     26.16 o 
  -8   1  15      105.39      121.30     31.45 o 
  -7   1  15       26.91       20.88     19.23 o 
  -6   1  15      445.76      386.92     34.26 o 
  -5   1  15      326.04      360.59     32.20 o 
  -4   1  15      396.14      468.86     34.57 o 
  -3   1  15      753.45      611.99     38.63 o 
  -2   1  15        4.52       38.82     16.98 o 
  -1   1  15      533.67      548.13     35.22 o 
   0   1  15       34.03       45.58     15.08 o 
   1   1  15        9.45        5.03     19.20 o 
   2   1  15      217.36      255.21     26.60 o 
   3   1  15      235.40      181.56     23.60 o 
   4   1  15      629.05      493.21     52.84 o 
   5   1  15      412.73      314.72     43.17 o 
   6   1  15      192.18      172.05     35.83 o 
   7   1  15      281.70      284.17     43.43 o 
   8   1  15        2.03       14.82     27.84 o 
   9   1  15      149.57      138.86     26.70 o 
  10   1  15       22.25       25.59     20.73 o 
 -10   2  15       61.61       44.42     25.47 o 
  -9   2  15       52.89       56.92     23.78 o 
  -8   2  15       82.23       60.14     22.49 o 
  -7   2  15      254.31      282.50     32.59 o 
  -6   2  15        0.44       24.16     17.36 o 
  -5   2  15      191.61      241.12     27.86 o 
  -4   2  15      147.17      135.41     23.64 o 
  -3   2  15        1.27       43.90     16.90 o 
  -2   2  15      544.12      640.89     38.34 o 
  -1   2  15       10.10       10.30     13.89 o 
   0   2  15      663.01      570.40     61.99 o 
   1   2  15       81.00       81.14     20.01 o 
   2   2  15        9.15        0.00     13.21 o 
   3   2  15      192.93      195.93     24.91 o 
   4   2  15      123.01      124.60     21.30 o 
   5   2  15      368.41      348.61     45.88 o 
   6   2  15      128.90      141.38     33.64 o 
   7   2  15        1.12        0.00     25.65 o 
   8   2  15      114.31      130.55     35.57 o 
   9   2  15       44.56       65.98     33.12 o 
 -10   3  15        0.87        0.00     17.81 o 
  -9   3  15        4.53        5.00     24.29 o 
  -8   3  15        0.43        0.00     17.13 o 
  -7   3  15        4.74        0.00     17.17 o 
  -6   3  15        0.50       16.35     17.15 o 
  -5   3  15        9.18        0.00     16.37 o 
  -4   3  15        2.88        0.00     15.58 o 
  -3   3  15       25.21       20.50     16.01 o 
  -2   3  15        2.91        6.28     15.54 o 
  -1   3  15        0.40       12.20     15.48 o 
   0   3  15        0.09        0.00     14.26 o 
   1   3  15        0.86        8.30     14.45 o 
   2   3  15        2.69        6.60     15.87 o 
   3   3  15        1.27       35.70     23.97 o 
   4   3  15       23.54        0.52     22.42 o 
   5   3  15        0.71        5.47     19.23 o 
   6   3  15        0.03        0.00     18.46 o 
   7   3  15        0.96        6.70     25.47 o 
  -9   4  15       17.98       40.86     26.48 o 
  -8   4  15       68.91       42.94     36.15 o 
  -7   4  15       64.48       65.49     24.52 o 
  -6   4  15        5.26       20.22     14.76 o 
  -5   4  15      137.19      147.19     20.19 o 
  -4   4  15      105.11      131.26     19.86 o 
  -3   4  15       15.57       12.10     29.64 o 
  -2   4  15      221.60      244.72     36.34 o 
  -1   4  15       52.83       74.04     20.94 o 
   0   4  15      365.79      434.24     53.29 o 
   1   4  15      296.89      305.06     32.39 o 
   2   4  15      181.37      236.10     42.40 o 
   3   4  15      215.25      220.51     40.73 o 
   4   4  15        0.64        0.00     21.65 o 
   5   4  15        9.18       11.42     19.62 o 
   6   4  15      162.59      240.11     82.03 o 
   7   4  15        2.45        0.00     25.36 o 
   8   4  15      224.25     1071.22    199.50 o 
  -8   5  15      227.36      207.74     25.89 o 
  -7   5  15       59.95       64.67     18.67 o 
  -6   5  15       68.10       51.87     17.17 o 
  -5   5  15        3.45        0.00     17.85 o 
  -4   5  15       31.62       47.34     20.65 o 
  -3   5  15      145.88      133.77     25.91 o 
  -2   5  15        1.74        2.74     16.61 o 
  -1   5  15      250.40      287.93     33.25 o 
   0   5  15       28.16       10.17     19.27 o 
   1   5  15      137.52      133.94     26.52 o 
   2   5  15       67.14       63.41     31.45 o 
   3   5  15       22.12       49.62     29.51 o 
   4   5  15      158.00      158.65     27.65 o 
   5   5  15       75.10       97.43     26.06 o 
   6   5  15       24.77       36.28     24.74 o 
   7   5  15       13.64       28.14     26.15 o 
   8   5  15       28.96       33.09     50.58 o 
  -7   6  15        2.39        0.00     17.17 o 
  -6   6  15        8.96        0.00     18.42 o 
  -5   6  15        1.58        0.00     18.00 o 
  -4   6  15       86.86       63.75     23.39 o 
  -3   6  15       26.83       39.00     20.81 o 
  -2   6  15       27.78       45.35     21.42 o 
  -1   6  15       14.37       26.84     24.10 o 
   0   6  15        7.66        6.96     19.72 o 
   1   6  15        1.22        7.86     30.03 o 
   2   6  15        1.09        0.00     29.64 o 
   3   6  15        6.32        0.00     18.89 o 
   4   6  15       13.85       11.67     21.15 o 
   5   6  15       21.30       23.05     23.91 o 
   6   6  15        0.07       13.70     25.09 o 
  -6   7  15      150.12      137.12     40.47 o 
  -5   7  15      116.51      146.59     26.78 o 
  -4   7  15      214.81      233.33     32.76 o 
  -3   7  15       50.54       21.02     26.87 o 
  -2   7  15       38.64       41.24     24.20 o 
  -1   7  15       87.86       90.06     26.17 o 
   0   7  15       62.78       50.39     31.70 o 
   1   7  15       48.50       66.37     42.40 o 
   2   7  15       62.30       61.22     39.31 o 
   3   7  15        5.77        3.18     21.67 o 
   4   7  15       31.82       29.14     25.45 o 
   5   7  15      126.85      104.67     32.11 o 
  -3   8  15       10.81        7.22     27.58 o 
  -2   8  15       63.96       99.57     25.70 o 
  -1   8  15        4.13        6.63     32.28 o 
   0   8  15       73.84       84.67     37.50 o 
   1   8  15        0.57        0.00     38.79 o 
   2   8  15       14.30        0.00     29.77 o 
  -9   0  16        3.29        0.00     32.86 o 
  -8   0  16      125.00      125.53     38.92 o 
  -7   0  16       28.69       94.08     36.21 o 
  -6   0  16       15.96       34.80     28.61 o 
  -5   0  16      144.19       99.88     32.35 o 
  -4   0  16       19.76       40.73     25.39 o 
  -3   0  16      860.16      733.05     61.09 o 
  -2   0  16      119.00      143.83     32.22 o 
  -1   0  16      597.28      655.21     55.55 o 
   0   0  16      128.95       89.44     26.55 o 
   1   0  16      129.84      102.71     28.74 o 
   3   0  16      160.23      154.27     37.37 o 
   4   0  16       50.14      108.77     32.73 o 
   5   0  16      227.08      234.68     41.50 o 
  -9   1  16       15.00       35.09     27.16 o 
  -8   1  16        9.33       11.50     22.41 o 
  -7   1  16       31.87        3.59     19.87 o 
  -6   1  16       60.31       54.86     33.77 o 
  -5   1  16       27.59       38.97     19.57 o 
  -4   1  16       45.10       38.03     23.91 o 
  -3   1  16       61.80       81.38     20.59 o 
  -2   1  16        2.36       27.93     16.08 o 
  -1   1  16       99.72      102.39     20.28 o 
   0   1  16       12.15        7.73     25.13 o 
   1   1  16      276.84      254.40     37.89 o 
   2   1  16       24.21       13.86     15.52 o 
   3   1  16        0.56       32.09     25.65 o 
   4   1  16       32.10       27.06     26.29 o 
   5   1  16       22.97        5.54     23.07 o 
  -9   2  16       10.65       15.04     27.18 o 
  -8   2  16       32.93       32.74     24.21 o 
  -7   2  16      151.71      127.99     27.08 o 
  -6   2  16       64.94       51.13     22.66 o 
  -5   2  16      497.75      496.51     38.39 o 
  -4   2  16       85.86       58.94     20.73 o 
  -3   2  16       86.64       92.68     21.25 o 
  -2   2  16       11.88        3.44     29.45 o 
  -1   2  16        6.61       24.10     26.94 o 
   0   2  16      342.38      394.60     79.65 o 
   1   2  16       51.23       90.21     21.86 o 
   2   2  16      145.46      192.28     26.78 o 
   3   2  16       61.82       49.44     18.11 o 
   4   2  16        0.54        0.00     23.20 o 
   5   2  16      119.12      141.76     36.34 o 
   6   2  16       13.65        0.00     24.23 o 
   8   2  16       26.46       49.75     32.86 o 
  -8   3  16        0.45        0.00     22.01 o 
  -7   3  16      223.08      213.90     35.83 o 
  -6   3  16       83.74       61.15     24.05 o 
  -5   3  16        7.12        0.00     18.30 o 
  -4   3  16      293.70      326.06     45.56 o 
  -3   3  16       66.58       53.82     23.91 o 
  -2   3  16      228.62      295.19     33.35 o 
  -1   3  16       90.34      120.29     24.19 o 
   0   3  16       29.46       29.92     18.38 o 
   1   3  16      165.67      159.39     39.11 o 
   2   3  16       56.98       52.75     18.77 o 
   3   3  16      223.79      202.96     49.42 o 
   4   3  16      174.68      245.12     30.51 o 
   5   3  16      160.77      170.12     40.60 o 
   6   3  16      141.66      169.34     40.34 o 
  -8   4  16       41.73       14.08     20.86 o 
  -7   4  16        1.37        0.00     16.32 o 
  -6   4  16       83.40      102.52     22.28 o 
  -5   4  16        3.51        0.00     12.95 o 
  -4   4  16        0.88        0.00     18.12 o 
  -3   4  16        0.36        4.98     26.48 o 
  -2   4  16        9.93        0.00     17.43 o 
  -1   4  16        3.94        1.39     17.89 o 
   0   4  16        1.93        0.00     16.68 o 
   1   4  16        1.02        0.00     15.99 o 
   2   4  16       25.05       30.48     19.59 o 
   3   4  16        0.76        0.00     26.81 o 
   4   4  16        0.15        4.38     27.84 o 
   5   4  16       14.86       17.53     30.41 o 
   6   4  16        5.37        6.96     32.35 o 
   7   4  16       68.03      122.42     81.32 o 
  -7   5  16        2.54       17.26     20.78 o 
  -6   5  16      122.66      157.03     62.25 o 
  -5   5  16       21.33       51.99     23.32 o 
  -4   5  16      136.90      158.95     28.99 o 
  -3   5  16       16.63       25.64     30.99 o 
  -2   5  16       69.98       40.01     21.01 o 
  -1   5  16       68.78       65.90     23.77 o 
   0   5  16       13.34        0.00     27.32 o 
   1   5  16      291.80      352.65     37.73 o 
   2   5  16        1.08        0.00     19.88 o 
   3   5  16       59.66       78.36     35.83 o 
   4   5  16       37.64       34.54     33.38 o 
   5   5  16       16.91        0.00     32.86 o 
   6   5  16      124.18      224.20     66.05 o 
  -5   6  16       23.43       17.45     20.93 o 
  -4   6  16       13.75       17.36     21.31 o 
  -3   6  16      282.32      300.71     67.79 o 
  -2   6  16       22.17       16.10     21.23 o 
  -1   6  16      193.37      207.07     33.74 o 
   0   6  16       66.49      102.70     29.70 o 
   1   6  16        2.44       13.65     24.48 o 
   2   6  16       83.19       21.52     36.99 o 
   3   6  16      202.53      195.25     54.00 o 
   4   6  16       18.71        2.96     39.57 o 
  -1   7  16       63.49       81.58     31.25 o 
   0   7  16       10.31        0.00     25.33 o 
   1   7  16      111.03      165.22     52.20 o 
  -7   1  17       72.42       43.69     38.60 o 
  -6   1  17       14.11       40.80     23.48 o 
  -5   1  17      270.32      297.76     34.71 o 
  -4   1  17       71.08       68.53     25.90 o 
  -3   1  17      257.65      285.40     30.79 o 
  -2   1  17      202.06      247.98     29.10 o 
  -1   1  17        5.71        0.00     21.39 o 
   0   1  17      367.52      373.61     47.30 o 
   1   1  17       21.95       29.28     18.72 o 
   2   1  17      358.40      283.53     49.49 o 
   3   1  17       12.51        0.00     22.30 o 
   4   1  17        1.32        5.03     18.67 o 
   5   1  17       23.91       18.82     27.06 o 
  -7   2  17       61.24       67.89     39.69 o 
  -6   2  17      203.13      169.84     31.17 o 
  -5   2  17       10.35        0.00     19.85 o 
  -4   2  17      175.76      164.33     28.48 o 
  -3   2  17       79.73       41.63     29.90 o 
  -2   2  17      147.95      128.36     34.80 o 
  -1   2  17      109.84       93.44     47.88 o 
   0   2  17       17.13       28.11     20.48 o 
   1   2  17       78.73       94.08     23.28 o 
   2   2  17      224.73      190.82     29.96 o 
   3   2  17       21.86       47.81     32.35 o 
   4   2  17      206.56      228.37     45.88 o 
   5   2  17        3.13       31.96     30.54 o 
  -6   3  17        1.44       21.98     23.86 o 
  -5   3  17        5.13       39.57     22.35 o 
  -4   3  17       39.86       45.75     22.00 o 
  -3   3  17        8.98       19.04     18.96 o 
  -2   3  17       59.20       34.82     24.74 o 
  -1   3  17       18.03       44.52     22.07 o 
   0   3  17       12.45       32.89     20.75 o 
   1   3  17       26.88       26.75     19.85 o 
   2   3  17       14.54        0.00     18.84 o 
   3   3  17       20.73        0.00     18.55 o 
   4   3  17        8.85        0.00     27.32 o 
   5   3  17        4.00        0.00     29.38 o 
  -5   4  17        1.14        0.00     17.25 o 
  -4   4  17      137.24      141.80     38.53 o 
  -3   4  17       31.64       48.12     29.38 o 
  -2   4  17       20.83       10.45     23.27 o 
  -1   4  17      132.74      164.24     29.94 o 
   0   4  17       15.09        8.94     20.52 o 
   1   4  17      147.27      152.73     29.24 o 
   2   4  17       54.82       67.79     23.60 o 
   3   4  17       41.11       48.58     23.69 o 
   4   4  17       57.29       71.80     26.24 o 
  -4   5  17        7.58       13.02     20.62 o 
  -3   5  17       13.60       32.28     21.70 o 
  -2   5  17       54.96       59.64     24.69 o 
  -1   5  17        0.07        1.87     24.42 o 
   0   5  17       33.58       22.85     24.44 o 
   1   5  17       44.87       95.58     28.97 o 
   2   5  17       39.25       37.04     27.30 o 
   3   5  17       66.41       67.39     29.99 o 
  -5   0  18       28.27       18.04     36.60 o 
  -4   0  18      218.12      226.18     46.52 o 
  -3   0  18       10.22       17.40     29.77 o 
  -2   0  18      420.22      423.23     52.07 o 
   2   0  18        0.15        3.48     33.25 o 
   3   0  18      469.48      460.99     62.38 o 
   4   0  18        4.35        0.00     33.77 o 
  -5   1  18       18.35       21.35     24.57 o 
  -4   1  18       71.14       61.58     25.71 o 
  -3   1  18       12.97       23.95     35.57 o 
  -2   1  18        3.38        0.00     29.13 o 
  -1   1  18        0.60        0.00     23.97 o 
   0   1  18       49.54        8.25     26.68 o 
   1   1  18       30.67       28.35     35.83 o 
   2   1  18       44.79       90.73     40.73 o 
   3   1  18       10.27        0.00     31.96 o 
   4   1  18        8.13        0.00     32.35 o 
  -4   2  18       12.86        0.00     36.09 o 
  -3   2  18        0.07        6.96     31.57 o 
  -2   2  18       58.30       77.45     35.96 o 
  -1   2  18        9.49       19.12     21.45 o 
   0   2  18       34.32       47.26     24.56 o 
   1   2  18       65.64       86.79     25.93 o 
   2   2  18       52.18        8.38     34.41 o 
   3   2  18       32.33       63.79     37.25 o 
  -3   3  18      123.95       90.99     44.08 o 
  -2   3  18        1.16       19.33     24.97 o 
  -1   3  18      126.86      154.62     32.12 o 
   0   3  18       21.99        0.00     21.74 o 
   1   3  18        2.09        0.00     21.10 o 
   2   3  18      124.37      152.88     30.71 o 
                                                 
